# Supplementary material for: An external telemetry system for recording resting heart rate variability and heart rate in free-ranging large wild mammals
Source: PLoS One. 2021 Jun 4;16(6):e0252013. doi: 10.1371/journal.pone.0252013 (PMC8177659; doi:10.1371/journal.pone.0252013)
Supplement: S1 Data — (TXT) [file pone.0252013.s002.txt]

ID	IBI.FIRSTBEAT	IBI.ALIVECOR	DATE.TIME
ID1	660	662.162	20151111125930
ID1	681	672.297	20151111125930
ID1	672	668.919	20151111125930
ID1	669	668.996	20151111125930
ID1	676	679.054	20151111125930
ID1	641	635.135	20151111125930
ID1	698	699.324	20151111125930
ID1	686	679.062	20151111125930
ID1	676	679.054	20151111125930
ID1	681	662.163	20151111125930
ID1	674	682.432	20151111125930
ID1	675	675.676	20151111125930
ID1	677	672.297	20151111125930
ID1	681	675.676	20151111125930
ID1	660	665.549	20151111125930
ID1	701	689.237	20151111125930
ID1	685	682.432	20151111125930
ID1	681	675.676	20151111125930
ID1	678	672.306	20151111125930
ID1	678	679.054	20151111125930
ID1	681	675.676	20151111125930
ID1	682	685.81	20151111125930
ID1	682	675.676	20151111125930
ID1	676	679.054	20151111125930
ID1	656	614.865	20151111125930
ID1	658	685.811	20151111125930
ID1	682	682.432	20151111125930
ID1	677	668.919	20151111125930
ID1	669	672.306	20151111125930
ID1	673	672.297	20151111125930
ID1	675	672.297	20151111125930
ID1	673	672.297	20151111125930
ID1	674	675.676	20151111125930
ID1	665	655.421	20151111125930
ID1	630	631.757	20151111125930
ID1	684	679.062	20151111125930
ID1	678	668.919	20151111125930
ID1	676	679.054	20151111125930
ID1	671	668.919	20151111125930
ID1	673	668.919	20151111125930
ID1	676	675.676	20151111125930
ID1	671	675.684	20151111125930
ID1	621	621.631	20151111125930
ID1	688	682.432	20151111125930
ID1	677	672.297	20151111125930
ID1	677	668.919	20151111125930
ID1	652	645.27	20151111125930
ID1	678	672.306	20151111125930
ID1	644	641.892	20151111125930
ID1	688	685.811	20151111125930
ID1	678	672.297	20151111125930
ID1	669	665.541	20151111125930
ID1	672	668.919	20151111125930
ID1	676	675.676	20151111125930
ID1	681	679.088	20151111125930
ID1	681	679.054	20151111125930
ID1	682	679.054	20151111125930
ID1	684	682.432	20151111125930
ID1	684	682.466	20151111125930
ID1	684	682.432	20151111125930
ID1	683	682.441	20151111125930
ID1	685	682.441	20151111125930
ID1	684	685.819	20151111125930
ID1	685	675.675	20151111125930
ID1	685	685.819	20151111125930
ID1	684	682.508	20151111125930
ID1	623	628.378	20151111125930
ID1	634	628.378	20151111125930
ID1	691	689.189	20151111125930
ID1	646	645.27	20151111125930
ID1	687	685.811	20151111125930
ID1	676	675.676	20151111125930
ID1	655	648.649	20151111125930
ID1	688	682.432	20151111125930
ID1	685	679.054	20151111125930
ID1	671	668.919	20151111125930
ID1	674	672.297	20151111125930
ID1	676	679.062	20151111125930
ID1	680	675.709	20151111125930
ID1	682	682.441	20151111125930
ID1	685	682.441	20151111125930
ID1	686	682.432	20151111125930
ID1	686	689.189	20151111125930
ID1	687	685.811	20151111125930
ID1	679	675.676	20151111125930
ID1	617	621.631	20151111125930
ID1	680	675.684	20151111125930
ID1	692	682.432	20151111125930
ID1	682	689.189	20151111125930
ID1	664	665.541	20151111125930
ID1	685	682.432	20151111125930
ID1	677	668.919	20151111125930
ID1	675	675.675	20151111125930
ID1	676	672.297	20151111125930
ID1	680	682.441	20151111125930
ID1	637	638.514	20151111125930
ID1	704	692.568	20151111125930
ID1	689	685.811	20151111125930
ID1	677	668.929	20151111125930
ID1	676	672.297	20151111125930
ID1	679	679.054	20151111125930
ID1	682	679.054	20151111125930
ID1	682	679.088	20151111125930
ID1	686	679.054	20151111125930
ID1	685	682.433	20151111125930
ID1	686	679.054	20151111125930
ID1	686	682.432	20151111125930
ID1	687	682.432	20151111125930
ID1	686	682.432	20151111125930
ID1	686	685.819	20151111125930
ID1	686	682.448	20151111125930
ID1	686	685.819	20151111125930
ID1	686	682.432	20151111125930
ID1	685	685.819	20151111125930
ID1	641	645.27	20151111125930
ID1	635	628.378	20151111125930
ID1	695	685.811	20151111125930
ID1	686	685.819	20151111125930
ID1	676	668.919	20151111125930
ID1	677	679.054	20151111125930
ID1	680	679.062	20151111125930
ID1	681	675.684	20151111125930
ID1	658	658.783	20151111125930
ID1	646	641.892	20151111125930
ID1	691	689.197	20151111125930
ID1	686	679.062	20151111125930
ID1	676	675.676	20151111125930
ID1	678	672.297	20151111125930
ID1	681	682.474	20151111125930
ID1	682	685.811	20151111125930
ID1	630	631.757	20151111125930
ID1	705	702.711	20151111125930
ID1	692	685.811	20151111125930
ID1	677	675.676	20151111125930
ID1	682	675.676	20151111125930
ID1	684	689.189	20151111125930
ID1	639	631.757	20151111125930
ID1	713	712.838	20151111125930
ID1	699	695.946	20151111125930
ID1	686	685.811	20151111125930
ID1	642	641.892	20151111125930
ID1	695	685.811	20151111125930
ID1	693	689.189	20151111125930
ID1	686	682.432	20151111125930
ID1	687	685.811	20151111125930
ID1	654	655.414	20151111125930
ID1	689	685.844	20151111125930
ID1	671	668.927	20151111125930
ID1	702	695.954	20151111125930
ID1	681	679.088	20151111125930
ID1	685	682.432	20151111125930
ID1	686	679.054	20151111125930
ID1	648	641.892	20151111125930
ID1	701	699.357	20151111125930
ID1	688	689.197	20151111125930
ID1	686	682.432	20151111125930
ID1	686	689.197	20151111125930
ID1	689	682.455	20151111125930
ID1	690	689.189	20151111125930
ID1	690	689.189	20151111125930
ID1	692	692.576	20151111125930
ID1	693	692.568	20151111125930
ID1	693	695.954	20151111125930
ID1	695	689.203	20151111125930
ID1	693	692.568	20151111125930
ID1	694	692.568	20151111125930
ID1	694	695.946	20151111125930
ID1	661	658.792	20151111125930
ID1	642	641.901	20151111125930
ID1	701	685.811	20151111125930
ID1	695	699.332	20151111125930
ID1	684	682.432	20151111125930
ID1	688	685.811	20151111125930
ID1	687	685.811	20151111125930
ID1	687	685.811	20151111125930
ID1	690	685.811	20151111125930
ID1	688	689.197	20151111125930
ID1	668	668.919	20151111125930
ID1	640	638.514	20151111125930
ID1	695	689.189	20151111125930
ID1	693	682.432	20151111125930
ID1	686	685.811	20151111125930
ID1	685	685.819	20151111125930
ID1	625	628.387	20151111125930
ID1	682	675.676	20151111125930
ID1	691	682.432	20151111125930
ID1	686	682.433	20151111125930
ID1	685	679.054	20151111125930
ID1	685	685.819	20151111125930
ID1	687	685.819	20151111125930
ID1	688	689.189	20151111125930
ID1	690	689.189	20151111125930
ID1	689	682.444	20151111125930
ID1	691	689.222	20151111125930
ID1	691	689.189	20151111125930
ID1	646	648.649	20151111125930
ID1	651	652.027	20151111125930
ID1	695	689.189	20151111125930
ID1	696	689.203	20151111125930
ID1	688	685.944	20151111125930
ID1	651	655.405	20151111125930
ID1	667	662.162	20151111125930
ID1	691	685.811	20151111125930
ID1	687	682.432	20151111125930
ID1	682	668.919	20151111125930
ID1	683	682.432	20151111125930
ID1	684	685.811	20151111125930
ID1	685	682.441	20151111125930
ID1	618	621.631	20151111125930
ID1	698	689.189	20151111125930
ID1	690	682.447	20151111125930
ID1	686	682.432	20151111125930
ID1	681	685.811	20151111125930
ID1	638	635.135	20151111125930
ID1	685	682.432	20151111125930
ID1	655	652.027	20151111125930
ID1	687	682.432	20151111125930
ID1	671	668.919	20151111125930
ID1	682	679.054	20151111125930
ID1	676	672.297	20151111125930
ID1	648	655.405	20151111125930
ID1	700	695.946	20151111125930
ID1	650	645.27	20151111125930
ID1	660	662.162	20151111125930
ID1	677	672.297	20151111125930
ID1	680	682.432	20151111125930
ID1	682	675.676	20151111125930
ID1	649	655.44	20151111125930
ID1	706	692.579	20151111125930
ID1	686	689.197	20151111125930
ID1	682	675.676	20151111125930
ID1	683	689.189	20151111125930
ID1	702	692.568	20151111125930
ID1	686	682.432	20151111125930
ID1	685	682.441	20151111125930
ID1	686	685.819	20151111125930
ID1	688	689.222	20151111125930
ID1	689	689.197	20151111125930
ID1	694	685.819	20151111125930
ID1	694	689.199	20151111125930
ID1	695	692.568	20151111125930
ID1	696	689.189	20151111125930
ID1	691	692.568	20151111125930
ID1	690	692.568	20151111125930
ID1	663	621.631	20151111125930
ID1	662	695.946	20151111125930
ID1	686	685.811	20151111125930
ID1	677	668.919	20151111125930
ID1	679	679.054	20151111125930
ID1	677	675.684	20151111125930
ID1	678	679.054	20151111125930
ID1	669	645.271	20151111125930
ID1	671	685.811	20151111125930
ID1	683	682.432	20151111125930
ID1	677	675.684	20151111125930
ID1	676	675.676	20151111125930
ID1	675	672.297	20151111125930
ID1	671	675.676	20151111125930
ID1	657	625	20151111125930
ID1	661	682.441	20151111125930
ID1	681	679.054	20151111125930
ID1	676	675.676	20151111125930
ID1	666	638.522	20151111125930
ID1	666	675.675	20151111125930
ID1	676	675.709	20151111125930
ID1	671	668.919	20151111125930
ID1	672	672.306	20151111125930
ID1	673	672.306	20151111125930
ID1	676	672.297	20151111125930
ID1	675	668.919	20151111125930
ID1	679	675.676	20151111125930
ID1	678	679.054	20151111125930
ID1	678	675.676	20151111125930
ID2	598	596.62	20151123121534
ID2	602	596.61	20151123121534
ID2	598	596.649	20151123121534
ID2	594	596.649	20151123121534
ID2	597	600.01	20151123121534
ID2	599	596.632	20151123121534
ID2	598	596.649	20151123121534
ID2	598	596.61	20151123121534
ID2	595	593.22	20151123121534
ID2	591	593.23	20151123121534
ID2	600	600.086	20151123121534
ID2	589	589.831	20151123121534
ID2	591	589.83	20151123121534
ID2	592	593.23	20151123121534
ID2	590	589.831	20151123121534
ID2	596	596.61	20151123121534
ID2	595	596.61	20151123121534
ID2	584	583.051	20151123121534
ID2	597	593.22	20151123121534
ID2	591	593.22	20151123121534
ID2	596	596.61	20151123121534
ID2	596	593.22	20151123121534
ID2	603	600	20151123121534
ID2	583	586.441	20151123121534
ID2	607	606.789	20151123121534
ID2	601	606.78	20151123121534
ID2	605	606.78	20151123121534
ID2	606	606.78	20151123121534
ID2	579	583.051	20151123121534
ID2	612	610.169	20151123121534
ID2	601	603.39	20151123121534
ID2	602	603.39	20151123121534
ID2	604	603.39	20151123121534
ID2	588	589.831	20151123121534
ID2	599	603.39	20151123121534
ID2	595	593.22	20151123121534
ID2	595	596.649	20151123121534
ID2	598	596.61	20151123121534
ID2	578	579.671	20151123121534
ID2	605	606.78	20151123121534
ID2	602	579.661	20151123121534
ID2	599	579.661	20151123121534
ID2	596	583.051	20151123121534
ID2	592	593.22	20151123121534
ID2	589	600.038	20151123121534
ID2	586	566.101	20151123121534
ID2	582	593.23	20151123121534
ID2	579	589.831	20151123121534
ID2	575	586.441	20151123121534
ID2	572	593.22	20151123121534
ID2	568	569.492	20151123121534
ID2	606	603.39	20151123121534
ID2	583	583.074	20151123121534
ID2	584	586.45	20151123121534
ID2	592	596.61	20151123121534
ID2	576	576.271	20151123121534
ID2	605	603.428	20151123121534
ID2	581	583.061	20151123121534
ID2	602	603.399	20151123121534
ID2	597	589.831	20151123121534
ID2	586	589.831	20151123121534
ID2	600	600	20151123121534
ID2	587	586.45	20151123121534
ID2	598	596.61	20151123121534
ID2	583	583.061	20151123121534
ID2	600	603.39	20151123121534
ID2	589	579.782	20151123121534
ID2	592	596.61	20151123121534
ID2	600	593.22	20151123121534
ID2	583	586.441	20151123121534
ID2	604	603.39	20151123121534
ID2	589	589.831	20151123121534
ID2	593	589.83	20151123121534
ID2	600	600	20151123121534
ID2	589	596.61	20151123121534
ID2	603	600.01	20151123121534
ID2	599	603.399	20151123121534
ID2	596	596.61	20151123121534
ID2	598	596.62	20151123121534
ID2	592	586.441	20151123121534
ID2	602	603.399	20151123121534
ID2	596	596.61	20151123121534
ID2	591	596.61	20151123121534
ID2	598	596.61	20151123121534
ID2	585	583.061	20151123121534
ID2	607	603.39	20151123121534
ID2	596	596.61	20151123121534
ID2	599	596.61	20151123121534
ID2	600	603.399	20151123121534
ID2	592	593.23	20151123121534
ID2	599	600	20151123121534
ID2	598	600	20151123121534
ID2	603	600	20151123121534
ID2	602	606.78	20151123121534
ID2	585	583.061	20151123121534
ID2	602	603.39	20151123121534
ID2	587	586.441	20151123121534
ID2	581	579.661	20151123121534
ID2	587	593.22	20151123121534
ID2	589	586.44	20151123121534
ID2	598	600.01	20151123121534
ID2	591	596.61	20151123121534
ID3	647	645.27	20151109103903
ID3	695	689.222	20151109103903
ID3	719	716.216	20151109103903
ID3	731	729.73	20151109103903
ID3	730	726.36	20151109103903
ID3	725	726.359	20151109103903
ID3	725	726.359	20151109103903
ID3	726	722.973	20151109103903
ID3	727	722.973	20151109103903
ID3	743	739.864	20151109103903
ID3	734	726.351	20151109103903
ID3	732	729.73	20151109103903
ID3	723	729.73	20151109103903
ID3	641	641.901	20151109103903
ID3	637	628.387	20151109103903
ID3	700	692.567	20151109103903
ID3	730	729.738	20151109103903
ID3	742	739.865	20151109103903
ID3	728	726.383	20151109103903
ID3	719	716.216	20151109103903
ID3	703	702.757	20151109103903
ID3	618	615.013	20151109103903
ID3	704	699.324	20151109103903
ID3	718	716.216	20151109103903
ID3	722	719.595	20151109103903
ID3	720	716.216	20151109103903
ID3	713	712.838	20151109103903
ID3	700	699.324	20151109103903
ID3	624	625	20151109103903
ID3	705	695.946	20151109103903
ID3	691	695.954	20151109103956
ID3	621	618.243	20151109103956
ID3	718	712.846	20151109103956
ID3	729	722.973	20151109103956
ID3	735	726.352	20151109103956
ID3	745	743.243	20151109103956
ID3	753	750	20151109103956
ID3	744	743.243	20151109103956
ID3	743	739.865	20151109103956
ID3	743	736.821	20151109103956
ID3	734	733.108	20151109103956
ID3	628	628.378	20151109103956
ID3	670	665.549	20151109103956
ID3	718	719.603	20151109103956
ID3	744	739.865	20151109103956
ID3	739	726.364	20151109103956
ID3	766	770.27	20151109103956
ID3	740	733.116	20151109103956
ID3	728	729.738	20151109103956
ID3	660	662.171	20151109103956
ID3	657	648.649	20151109103956
ID3	730	726.352	20151109103956
ID3	748	746.622	20151109103956
ID3	750	750	20151109103956
ID3	750	746.629	20151109103956
ID3	747	750	20151109103956
ID3	732	722.986	20151109103956
ID3	636	635.135	20151109103956
ID3	708	706.089	20151109103956
ID3	733	729.73	20151109103956
ID3	749	743.243	20151109103956
ID3	747	743.243	20151109103956
ID3	746	743.243	20151109103956
ID3	745	746.652	20151109103956
ID3	741	736.486	20151109103956
ID3	767	763.514	20151109103956
ID3	735	733.108	20151109103956
ID3	680	679.054	20151109103956
ID3	629	625.009	20151109103956
ID3	716	712.838	20151109103956
ID3	733	722.981	20151109103956
ID3	738	736.486	20151109103956
ID3	746	743.243	20151109103956
ID3	736	729.73	20151109103956
ID3	752	753.378	20151109103956
ID3	747	743.243	20151109103956
ID3	658	658.792	20151109103956
ID3	723	716.216	20151109103956
ID3	751	746.622	20151109103956
ID3	744	739.865	20151109103956
ID3	775	773.649	20151109103956
ID3	790	790.548	20151109103956
ID3	759	753.386	20151109103956
ID3	728	726.351	20151109103956
ID3	638	638.514	20151109103956
ID3	708	702.711	20151109103956
ID3	727	726.351	20151109103956
ID3	734	729.73	20151109103956
ID3	750	746.629	20151109103956
ID3	742	743.243	20151109103956
ID3	830	827.703	20151109103956
ID3	748	746.622	20151109103956
ID3	747	743.243	20151109103956
ID3	736	736.494	20151109103956
ID3	698	689.19	20151109103956
ID3	624	621.622	20151109103956
ID3	717	712.838	20151109103956
ID3	723	726.359	20151109103956
ID3	736	736.517	20151109103956
ID3	734	726.351	20151109103956
ID3	721	719.594	20151109103956
ID3	663	662.162	20151109103956
ID3	634	635.135	20151109103956
ID3	699	692.568	20151109103956
ID3	723	726.351	20151109103956
ID3	745	739.865	20151109103956
ID3	738	729.73	20151109103956
ID3	727	726.351	20151109103956
ID3	710	709.468	20151109103956
ID3	624	621.622	20151109103956
ID3	713	709.459	20151109103956
ID3	720	716.216	20151109103956
ID3	731	729.73	20151109103956
ID3	733	726.383	20151109103956
ID3	736	733.108	20151109103956
ID3	806	804.054	20151109103956
ID3	745	739.865	20151109103956
ID3	742	733.108	20151109103956
ID3	728	729.73	20151109103956
ID3	662	662.162	20151109103956
ID3	642	638.522	20151109103956
ID3	708	709.459	20151109103956
ID3	729	719.603	20151109103956
ID3	738	733.108	20151109103956
ID3	745	746.622	20151109103956
ID3	743	736.486	20151109103956
ID3	737	736.486	20151109103956
ID3	734	739.865	20151109103956
ID3	733	719.595	20151109103956
ID3	718	719.595	20151109103956
ID3	638	635.144	20151109103956
ID3	716	712.838	20151109103956
ID3	739	736.486	20151109103956
ID3	741	736.486	20151109103956
ID3	736	736.486	20151109103956
ID3	727	722.973	20151109103956
ID3	662	655.405	20151109103956
ID3	636	631.757	20151109103956
ID3	705	702.711	20151109103956
ID3	730	716.216	20151109103956
ID3	745	743.243	20151109103956
ID3	737	736.486	20151109103956
ID3	733	726.351	20151109103956
ID3	733	729.73	20151109103956
ID3	722	716.216	20151109103956
ID3	646	645.27	20151109103956
ID3	689	685.819	20151109103956
ID3	720	716.224	20151109103956
ID3	728	722.973	20151109103956
ID3	741	739.873	20151109103956
ID3	750	743.252	20151109103956
ID3	748	746.622	20151109103956
ID3	733	729.738	20151109103956
ID3	627	625	20151109103956
ID3	720	718.644	20161109135604
ID3	732	732.203	20161109135604
ID3	761	759.322	20161109135604
ID3	809	813.559	20161109135604
ID3	762	759.322	20161109135604
ID3	749	742.373	20161109135604
ID3	745	745.77	20161109135604
ID3	726	735.593	20161109135604
ID3	632	630.508	20161109135604
ID3	708	705.085	20161109135604
ID3	708	705.093	20161109135604
ID3	717	713.564	20161109135604
ID3	720	722.981	20161109135604
ID3	726	726.359	20161109135604
ID3	717	719.595	20161109135604
ID3	641	638.514	20161109135604
ID3	701	692.567	20161109135604
ID3	711	709.459	20161109135604
ID3	720	719.595	20161109135604
ID3	730	726.351	20161109135604
ID3	719	722.973	20161109135604
ID3	703	702.735	20161109135604
ID3	655	641.892	20161109135604
ID3	697	689.197	20161109135604
ID3	712	709.459	20161109135604
ID3	718	719.626	20161109135604
ID3	720	716.216	20161109135604
ID3	726	719.603	20161109135604
ID3	707	712.848	20161109135604
ID3	631	628.378	20161109135604
ID3	696	692.576	20161109135604
ID3	703	695.946	20161109135604
ID3	715	716.288	20161109135604
ID3	719	719.603	20161109135604
ID3	725	729.738	20161109135604
ID3	724	726.359	20161109135604
ID3	707	709.468	20161109135604
ID3	639	635.144	20161109135604
ID3	701	692.568	20161109135604
ID3	710	706.105	20161109135604
ID3	741	733.116	20161109135604
ID3	753	753.378	20161109135604
ID3	754	750.008	20161109135604
ID3	772	773.649	20161109135604
ID3	802	797.298	20161109135604
ID3	742	739.873	20161109135604
ID3	732	729.73	20161109135604
ID3	723	722.973	20161109135604
ID3	659	662.162	20161109135604
ID3	639	631.757	20161109135604
ID3	709	706.102	20161109135604
ID3	709	702.735	20161109135604
ID3	721	722.981	20161109135604
ID3	734	733.108	20161109135604
ID3	734	733.233	20161109135604
ID3	727	726.383	20161109135604
ID3	674	675.675	20161109135604
ID3	661	655.414	20161109135604
ID3	704	695.954	20161109135604
ID3	721	719.603	20161109135604
ID3	721	719.595	20161109135604
ID3	721	716.269	20161109135604
ID3	717	719.603	20161109135604
ID3	660	665.541	20161109135604
ID3	660	652.027	20161109135604
ID3	699	692.568	20161109135604
ID3	710	706.089	20161109135604
ID3	715	716.217	20161109135604
ID3	715	716.224	20161109135604
ID3	709	706.113	20161109135604
ID3	688	695.946	20161109135604
ID3	644	641.892	20161109135604
ID3	698	692.568	20161109135604
ID3	708	702.703	20161109135604
ID3	713	712.846	20161109135604
ID3	716	716.216	20161109135604
ID3	738	733.108	20161109135604
ID3	734	733.108	20161109135604
ID3	736	733.178	20161109135604
ID3	723	719.603	20161109135604
ID3	716	719.603	20161109135604
ID3	627	628.378	20161109135604
ID3	706	699.332	20161109135604
ID3	709	706.081	20161109135604
ID3	721	716.25	20161109135604
ID3	722	722.973	20161109135604
ID3	760	760.135	20161109135604
ID3	733	736.494	20161109135604
ID3	730	729.738	20161109135604
ID3	720	716.216	20161109135604
ID3	657	658.784	20161109135604
ID3	669	662.197	20161109135604
ID3	704	702.703	20161109135604
ID3	712	712.838	20161109135604
ID3	720	719.595	20161109135604
ID3	723	716.216	20161109135604
ID3	720	719.603	20161109135604
ID3	703	706.081	20161109135604
ID3	643	635.135	20161109135604
ID3	701	695.946	20161109135604
ID3	708	702.711	20161109135604
ID3	717	716.216	20161109135604
ID3	720	716.216	20161109135604
ID3	720	719.595	20161109135604
ID3	714	712.838	20161109135604
ID3	643	648.649	20161109135604
ID3	706	695.946	20161109135604
ID3	707	706.091	20161109135604
ID3	715	712.838	20161109135604
ID3	717	716.224	20161109135604
ID3	720	719.595	20161109135604
ID3	720	719.595	20161109135604
ID3	714	709.46	20161109135604
ID3	704	706.081	20161109135604
ID3	643	641.901	20161109135604
ID3	701	699.324	20161109135604
ID3	708	702.703	20161109135604
ID3	713	709.459	20161109135604
ID3	709	706.14	20161109135604
ID3	653	658.784	20161109135604
ID3	664	658.784	20161109135604
ID3	697	689.197	20161109135604
ID3	710	712.838	20161109135604
ID3	717	712.87	20161109135604
ID3	725	719.631	20161109135604
ID3	749	753.386	20161109135604
ID3	713	706.089	20161109135604
ID3	639	645.27	20161109135604
ID3	700	692.568	20161109135604
ID3	709	699.324	20161109135604
ID3	717	716.248	20161109135604
ID3	720	719.595	20161109135604
ID3	716	712.838	20161109135604
ID3	701	702.703	20161109135604
ID3	651	652.062	20161109135604
ID3	699	689.201	20161109135604
ID3	715	712.966	20161109135604
ID3	724	719.595	20161109135604
ID3	736	733.116	20161109135604
ID3	742	739.873	20161109135604
ID3	742	736.486	20161109135604
ID3	730	722.973	20161109135604
ID3	746	743.251	20161109135604
ID3	722	722.973	20161109135604
ID3	661	672.297	20161109135604
ID3	652	645.27	20161109135604
ID3	706	696.16	20161109135604
ID3	713	709.459	20161109135604
ID3	722	719.595	20161109135604
ID3	721	726.359	20161109135604
ID3	712	712.846	20161109135604
ID3	642	641.901	20161109135604
ID3	694	685.83	20161109135604
ID3	716	712.838	20161109135604
ID3	720	716.216	20161109135604
ID3	731	729.73	20161109135604
ID3	746	743.251	20161109135604
ID3	743	736.486	20161109135604
ID3	739	739.873	20161109135604
ID3	718	719.626	20161109135604
ID3	636	641.901	20161109135604
ID3	704	692.576	20161109135604
ID3	709	706.081	20161109135604
ID3	716	702.735	20161109135604
ID3	721	722.981	20161109135604
ID3	725	722.973	20161109135604
ID3	727	722.973	20161109135604
ID3	727	726.351	20161109135604
ID3	733	729.73	20161109135604
ID3	724	712.838	20161109135604
ID3	714	716.216	20161109135604
ID3	695	689.197	20161109135604
ID3	710	709.459	20161109135604
ID3	645	655.414	20161109135604
ID3	695	685.811	20161109135604
ID3	705	699.324	20161109135604
ID3	716	712.838	20161109135604
ID3	717	719.626	20161109135604
ID3	760	756.764	20161109135604
ID3	748	750.008	20161109135604
ID3	740	736.487	20161109135604
ID3	656	658.784	20161109135604
ID3	730	722.973	20161109135604
ID3	724	722.981	20161109135604
ID3	726	729.73	20161109135604
ID3	728	726.351	20161109135604
ID3	720	719.595	20161109135604
ID3	710	709.459	20161109135604
ID3	638	638.514	20161109135604
ID3	701	695.946	20161109135604
ID3	704	699.332	20161109135604
ID3	708	709.459	20161109135604
ID3	704	702.711	20161109135604
ID3	635	631.757	20161109135604
ID3	656	652.027	20161109135604
ID3	700	692.568	20161109135604
ID3	714	712.838	20161109135604
ID3	717	712.838	20161109135604
ID3	719	716.224	20161109135604
ID3	707	706.089	20161109135604
ID3	640	645.279	20161109135604
ID3	680	672.306	20161109135604
ID3	704	702.711	20161109135604
ID3	713	706.081	20161109135604
ID3	721	719.603	20161109135604
ID3	720	716.224	20161109135604
ID3	724	726.351	20161109135604
ID3	723	719.603	20161109135604
ID3	717	712.967	20161109135604
ID3	711	709.459	20161109135604
ID3	627	628.378	20161109135604
ID3	666	668.919	20161109135604
ID3	696	685.819	20161109135604
ID3	700	695.954	20161109135604
ID3	708	702.739	20161109135604
ID3	709	709.459	20161109135604
ID3	708	709.459	20161109135604
ID3	704	702.703	20161109135604
ID3	630	631.757	20161109135604
ID3	669	662.162	20161109135604
ID3	698	692.581	20161109135604
ID3	713	709.459	20161109135604
ID3	724	722.981	20161109135604
ID3	732	726.351	20161109135604
ID3	732	736.517	20161109135604
ID3	709	706.089	20161109135604
ID3	658	662.162	20161109135604
ID3	638	628.387	20161109135604
ID3	699	689.197	20161109135604
ID3	703	699.332	20161109135604
ID3	714	712.846	20161109135604
ID3	718	712.846	20161109135604
ID3	725	722.973	20161109135604
ID3	708	706.081	20161109135604
ID3	687	689.189	20161109135604
ID3	667	662.162	20161109135604
ID3	700	689.189	20161109135604
ID3	711	706.081	20161109135604
ID3	718	716.224	20161109135604
ID3	714	712.846	20161109135604
ID3	697	699.324	20161109135604
ID3	645	641.972	20161109135604
ID3	697	695.946	20161109135604
ID3	711	702.703	20161109135604
ID3	721	719.626	20161109135604
ID3	737	736.494	20161109135604
ID3	741	739.896	20161109135604
ID3	727	729.73	20161109135604
ID3	705	709.46	20161109135604
ID3	647	641.892	20161109135604
ID3	705	695.946	20161109135604
ID3	705	699.332	20161109135604
ID3	716	712.87	20161109135604
ID3	708	709.459	20161109135604
ID3	699	695.958	20161109135604
ID3	627	628.387	20161109135604
ID3	675	668.953	20161109135604
ID3	700	695.946	20161109135604
ID3	706	695.979	20161109135604
ID3	714	712.838	20161109135604
ID3	737	729.73	20161109135604
ID3	733	733.116	20161109135604
ID3	738	739.873	20161109135604
ID3	712	709.492	20161109135604
ID3	717	718.64	20161109135604
ID3	725	725.451	20161109135604
ID3	738	738.979	20161109135604
ID3	733	732.207	20161109135604
ID3	716	722.038	20161109135604
ID3	641	644.064	20161109135604
ID3	696	688.132	20161109135604
ID3	705	701.691	20161109135604
ID3	707	708.503	20161109135604
ID3	710	701.754	20161109135604
ID3	713	715.258	20161109135604
ID3	702	701.724	20161109135604
ID3	644	644.1	20161109135604
ID3	695	694.911	20161109135604
ID3	706	701.724	20161109135604
ID3	720	722.029	20161109135604
ID3	753	752.569	20161109135604
ID3	716	711.893	20161109135604
ID3	647	654.242	20161109135604
ID3	700	691.53	20161109135604
ID3	712	715.25	20161109135604
ID3	718	677.966	20161109135604
ID3	720	722.034	20161109135604
ID3	712	715.254	20161109135604
ID3	667	671.186	20161109135604
ID3	651	650.847	20161109135604
ID3	695	688.169	20161109135604
ID3	709	712.005	20161109135604
ID3	717	718.652	20161109135604
ID3	724	728.821	20161109135604
ID3	729	732.211	20161109135604
ID3	721	725.455	20161109135604
ID3	670	667.81	20161109135604
ID3	666	664.407	20161109135604
ID3	701	701.703	20161109135604
ID3	716	715.286	20161109135604
ID3	730	728.821	20161109135604
ID3	717	718.652	20161109135604
ID3	681	681.368	20161109135604
ID3	688	688.136	20161109135604
ID3	708	701.703	20161109135604
ID3	714	715.254	20161109135604
ID3	719	718.644	20161109135604
ID3	717	718.716	20161109135604
ID3	713	718.652	20161109135604
ID3	673	674.576	20161109135604
ID3	656	657.636	20161109135604
ID3	697	694.915	20161109135604
ID3	713	708.475	20161109135604
ID3	716	715.298	20161109135604
ID3	710	711.872	20161109135604
ID3	707	711.897	20161109135604
ID3	644	647.467	20161109135604
ID3	701	698.313	20161109135604
ID3	717	718.644	20161109135604
ID3	759	759.352	20161109135604
ID3	734	735.601	20161109135604
ID3	724	728.821	20161109135604
ID3	658	667.805	20161109135604
ID3	686	677.966	20161109135604
ID3	715	715.254	20161109135604
ID3	729	732.204	20161109135604
ID3	730	725.424	20161109135604
ID3	729	732.235	20161109135604
ID3	721	725.424	20161109135604
ID3	715	715.254	20161109135604
ID3	664	664.445	20161109135604
ID3	680	674.576	20161109135604
ID3	711	711.864	20161109135604
ID3	719	718.716	20161109135604
ID3	723	725.424	20161109135604
ID3	731	728.821	20161109135604
ID3	727	725.451	20161109135604
ID3	721	722.042	20161109135604
ID3	664	674.585	20161109135604
ID3	725	718.644	20161109135604
ID3	721	718.652	20161109135604
ID3	726	722.337	20161109135604
ID3	718	722.066	20161109135604
ID3	654	654.237	20161109135604
ID3	689	684.746	20161109135604
ID3	681	686.441	20161109135604
ID3	692	686.441	20161109135604
ID3	721	722.07	20161109135604
ID3	746	749.183	20161109135604
ID3	712	715.286	20161109135604
ID3	658	654.237	20161109135604
ID3	709	701.695	20161109135604
ID3	735	728.814	20161109135604
ID3	737	732.204	20161109135604
ID3	741	738.991	20161109135604
ID3	782	783.051	20161109135604
ID3	750	749.153	20161109135604
ID3	733	735.624	20161109135604
ID3	732	728.826	20161109135604
ID3	725	728.821	20161109135604
ID3	717	715.262	20161109135604
ID3	638	644.077	20161109135604
ID3	696	694.915	20161109135604
ID3	710	708.483	20161109135604
ID3	638	631.757	20161109135604
ID3	662	655.414	20161109135604
ID3	701	695.946	20161109135604
ID3	713	706.081	20161109135604
ID3	731	726.351	20161109135604
ID3	731	733.116	20161109135604
ID3	728	722.973	20161109135604
ID3	730	733.116	20161109135604
ID3	719	712.87	20161109135604
ID3	717	719.603	20161109135604
ID3	708	709.468	20161109135604
ID3	692	692.576	20161109135604
ID3	739	733.148	20161109135604
ID3	780	773.656	20161109135604
ID3	764	733.148	20161109135604
ID3	761	770.27	20161109135604
ID3	759	760.143	20161109135604
ID3	756	780.413	20161109135604
ID3	754	750	20161109135604
ID3	752	760.143	20161109135604
ID3	763	750	20161109135604
ID3	750	706.127	20161109135604
ID3	648	652.036	20161109135604
ID3	688	682.441	20161109135604
ID3	706	699.334	20161109135604
ID3	711	706.113	20161109135604
ID3	721	719.603	20161109135604
ID3	731	726.359	20161109135604
ID3	738	739.873	20161109135604
ID3	723	719.606	20161109135604
ID3	716	716.216	20161109135604
ID3	646	608.108	20161109135604
ID3	663	695.954	20161109135604
ID3	706	699.357	20161109135604
ID3	714	712.846	20161109135604
ID3	724	722.987	20161109135604
ID3	735	733.108	20161109135604
ID3	750	746.622	20161109135604
ID3	736	733.108	20161109135604
ID3	720	722.981	20161109135604
ID3	649	692.601	20161109135604
ID3	702	712.87	20161109135604
ID3	721	733.108	20161109135604
ID3	740	736.486	20161109135604
ID3	737	925.676	20161109135604
ID3	929	868.243	20161109135604
ID3	868	750	20161109135604
ID3	755	733.108	20161109135604
ID3	733	631.766	20161109135604
ID3	705	706.081	20161109135604
ID3	712	739.934	20161109135604
ID3	743	729.738	20161109135604
ID3	722	648.649	20161109135604
ID3	715	712.846	20161109135604
ID3	635	652.027	20161109135604
ID3	655	699.324	20161109135604
ID3	703	702.703	20161109135604
ID3	711	709.459	20161109135604
ID11	680	671.186	20171115114444
ID11	676	677.975	20171115114444
ID11	673	674.576	20171115114444
ID11	674	674.576	20171115114444
ID11	675	667.807	20171115114444
ID11	679	677.975	20171115114444
ID11	674	677.975	20171115114444
ID11	677	680.136	20171115114444
ID11	674	674.576	20171115114444
ID11	669	671.186	20171115114444
ID11	667	664.447	20171115114444
ID11	672	667.797	20171115114444
ID11	667	667.805	20171115114444
ID11	672	674.966	20171115114444
ID11	666	667.797	20171115114444
ID11	663	664.407	20171115114444
ID11	665	657.627	20171115114444
ID11	664	664.407	20171115114444
ID11	660	661.052	20171115114444
ID11	670	667.797	20171115114444
ID11	662	667.805	20171115114444
ID11	663	664.407	20171115114444
ID11	662	661.028	20171115114444
ID11	661	661.017	20171115114444
ID11	662	664.407	20171115114444
ID11	661	661.017	20171115114444
ID11	656	661.026	20171115114444
ID11	665	667.797	20171115114444
ID11	661	661.017	20171115114444
ID11	662	657.636	20171115114444
ID11	660	657.627	20171115114444
ID11	660	657.636	20171115114444
ID11	665	661.017	20171115114444
ID11	664	661.017	20171115114444
ID11	663	664.407	20171115114444
ID11	662	657.636	20171115114444
ID4	535	542.373	20151125123310
ID4	551	549.163	20151125123310
ID4	547	545.763	20151125123310
ID4	528	528.814	20151125123310
ID4	545	545.763	20151125123310
ID4	547	542.373	20151125123310
ID4	549	552.542	20151125123310
ID4	533	535.593	20151125123310
ID4	549	545.773	20151125123310
ID4	553	552.542	20151125123310
ID4	529	532.203	20151125123310
ID4	549	549.163	20151125123310
ID4	553	552.542	20151125123310
ID4	543	538.983	20151125123310
ID4	541	542.373	20151125123310
ID4	558	559.322	20151125123310
ID4	557	559.332	20151125123310
ID4	550	549.153	20151125123310
ID4	550	552.542	20151125123310
ID4	530	535.593	20151125123310
ID4	545	545.763	20151125123310
ID4	551	552.584	20151125123310
ID4	580	576.281	20151125123310
ID4	581	579.661	20151125123310
ID4	580	579.661	20151125123310
ID4	579	579.672	20151125123310
ID4	541	542.373	20151125123310
ID4	558	559.322	20151125123310
ID4	562	562.712	20151125123310
ID4	561	562.722	20151125123310
ID4	557	555.932	20151125123310
ID4	535	532.203	20151125123310
ID4	552	552.557	20151125123310
ID4	548	549.163	20151125123310
ID4	550	549.153	20151125123310
ID4	551	555.943	20151125123310
ID4	550	549.153	20151125123310
ID4	551	552.542	20151125123310
ID4	553	552.542	20151125123310
ID4	537	535.593	20151125123310
ID4	539	535.593	20151125123310
ID4	546	549.153	20151125123310
ID4	541	538.983	20151125123310
ID4	546	545.763	20151125123310
ID4	547	549.153	20151125123310
ID4	548	549.163	20151125123310
ID4	549	542.373	20151125123310
ID4	550	549.153	20151125123310
ID4	550	555.932	20151125123310
ID4	551	552.542	20151125123310
ID4	550	549.163	20151125123310
ID4	553	555.932	20151125123310
ID4	551	549.153	20151125123310
ID4	541	538.983	20151125123310
ID4	526	525.437	20151125123310
ID4	539	538.983	20151125123310
ID4	534	532.203	20151125123310
ID4	538	538.983	20151125123310
ID4	538	538.994	20151125123310
ID4	541	538.983	20151125123310
ID4	541	538.983	20151125123310
ID4	535	532.203	20151125123310
ID4	519	522.034	20151125123310
ID4	534	528.814	20151125123310
ID4	535	535.593	20151125123310
ID4	539	538.994	20151125123310
ID4	541	542.373	20151125123310
ID4	545	545.763	20151125123310
ID4	548	549.153	20151125123310
ID4	551	545.774	20151125123310
ID4	535	538.994	20151125123310
ID4	538	542.373	20151125123310
ID4	547	545.763	20151125123310
ID4	545	545.763	20151125123310
ID4	547	549.153	20151125123310
ID4	534	532.203	20151125123310
ID4	535	532.204	20151125123310
ID4	541	542.383	20151125123310
ID4	546	545.763	20151125123310
ID4	547	545.773	20151125123310
ID4	549	545.763	20151125123310
ID4	552	552.542	20151125123310
ID4	554	555.932	20151125123310
ID4	556	552.543	20151125123310
ID4	560	559.322	20151125123310
ID4	544	545.763	20151125123310
ID4	543	545.763	20151125123310
ID4	561	559.322	20151125123310
ID4	558	559.322	20151125123310
ID4	566	566.102	20151125123310
ID4	566	562.712	20151125123310
ID4	540	542.373	20151125123310
ID4	549	552.553	20151125123310
ID4	567	566.102	20151125123310
ID4	568	566.102	20151125123310
ID4	574	576.271	20151125123310
ID4	555	562.712	20151125123310
ID4	552	559.322	20151125123310
ID4	573	566.102	20151125123310
ID4	572	576.271	20151125123310
ID4	593	593.22	20151125123310
ID4	588	593.23	20151125123310
ID4	575	572.881	20151125123310
ID4	572	572.881	20151125123310
ID4	588	589.831	20151125123310
ID4	585	579.661	20151125123310
ID4	562	562.712	20151125123310
ID4	571	566.102	20151125123310
ID4	589	593.22	20151125123310
ID4	592	589.831	20151125123310
ID4	595	596.61	20151125123310
ID4	578	572.881	20151125123310
ID4	572	572.881	20151125123310
ID4	594	593.22	20151125123310
ID4	592	593.22	20151125123310
ID4	598	596.61	20151125123310
ID4	600	603.399	20151125123310
ID4	603	603.399	20151125123310
ID4	603	603.39	20151125123310
ID4	565	566.112	20151125123310
ID4	577	576.271	20151125123310
ID4	603	600	20151125123310
ID4	598	603.39	20151125123310
ID4	603	603.39	20151125123310
ID4	606	600.01	20151125123310
ID4	583	576.271	20151125123310
ID4	572	572.881	20151125123310
ID4	594	596.61	20151125123310
ID4	592	589.831	20151125123310
ID4	595	600	20151125123310
ID4	592	593.23	20151125123310
ID4	588	586.441	20151125123310
ID4	557	552.542	20151125123310
ID4	569	572.881	20151125123310
ID4	584	583.061	20151125123310
ID4	585	583.061	20151125123310
ID4	585	586.441	20151125123310
ID4	585	586.441	20151125123310
ID4	567	569.492	20151125123310
ID4	559	556.003	20151125123310
ID4	580	579.661	20151125123310
ID4	574	572.891	20151125123310
ID4	577	579.661	20151125123310
ID4	562	562.712	20151125123310
ID4	562	562.722	20151125123310
ID4	563	562.712	20151125123310
ID4	565	569.492	20151125123310
ID4	566	566.114	20151125123310
ID4	562	559.322	20151125123310
ID4	541	542.373	20151125123310
ID4	558	559.332	20151125123310
ID4	556	552.553	20151125123310
ID4	559	559.322	20151125123310
ID4	560	562.712	20151125123310
ID4	564	559.353	20151125123310
ID4	566	566.112	20151125123310
ID4	536	538.983	20151125123310
ID4	541	542.373	20151125123310
ID4	554	555.932	20151125123310
ID4	551	545.763	20151125123310
ID4	552	555.932	20151125123310
ID4	554	549.153	20151125123310
ID4	555	552.542	20151125123310
ID4	559	562.712	20151125123310
ID4	566	566.102	20151125123310
ID4	565	559.322	20151125123310
ID4	561	559.332	20151125123310
ID4	562	562.712	20151125123310
ID4	554	555.943	20151125123310
ID4	528	535.593	20151125123310
ID4	547	545.763	20151125123310
ID4	547	545.763	20151125123310
ID4	555	552.553	20151125123310
ID4	566	566.112	20151125123310
ID4	572	572.881	20151125123310
ID4	637	633.898	20151125123310
ID4	640	644.068	20151125123310
ID4	605	606.78	20151125123310
ID4	635	637.288	20151125123310
ID4	585	586.441	20151125123310
ID4	556	562.712	20151125123310
ID4	587	586.441	20151125123310
ID4	580	576.271	20151125123310
ID4	581	583.051	20151125123310
ID4	583	583.051	20151125123310
ID4	583	583.051	20151125123310
ID4	583	586.441	20151125123310
ID4	556	559.322	20151125123310
ID4	554	552.542	20151125123310
ID4	572	569.502	20151125123310
ID4	568	569.492	20151125123310
ID4	569	566.112	20151125123310
ID4	568	566.102	20151125123310
ID4	568	566.102	20151125123310
ID4	568	566.102	20151125123310
ID4	568	572.881	20151125123310
ID4	570	569.492	20151125123310
ID4	561	562.722	20151125123310
ID4	542	545.763	20151125123310
ID4	550	545.773	20151125123310
ID4	555	569.492	20151125123310
ID4	558	555.932	20151125123310
ID4	564	566.102	20151125123310
ID4	566	566.102	20151125123310
ID4	570	572.881	20151125123310
ID4	576	576.271	20151125123310
ID4	570	572.881	20151125123310
ID4	571	569.492	20151125123310
ID4	570	569.492	20151125123310
ID4	555	552.542	20151125123310
ID4	561	562.712	20151125123310
ID4	575	576.281	20151125123310
ID4	574	576.271	20151125123310
ID4	546	549.152	20151125123310
ID5	625	620.339	20151109095621
ID5	626	623.729	20151109095621
ID5	625	627.128	20151109095621
ID5	625	623.738	20151109095621
ID5	632	627.128	20151109095621
ID5	630	630.508	20151109095621
ID5	637	633.898	20151109095621
ID5	625	630.518	20151109095621
ID5	627	630.518	20151109095621
ID5	625	623.738	20151109095621
ID5	634	633.935	20151109095621
ID5	632	633.898	20151109095621
ID5	628	630.508	20151109095621
ID5	629	630.508	20151109095621
ID5	628	627.119	20151109095621
ID5	631	627.119	20151109095621
ID5	654	650.856	20151109095621
ID5	640	637.297	20151109095621
ID5	629	633.907	20151109095621
ID5	646	637.288	20151109095621
ID5	633	637.288	20151109095621
ID5	638	640.678	20151109095621
ID5	632	633.898	20151109095621
ID5	641	640.678	20151109095621
ID5	645	644.068	20151109095621
ID5	648	644.068	20151109095621
ID5	642	644.077	20151109095621
ID5	642	640.714	20151109095621
ID5	638	640.678	20151109095621
ID5	632	633.898	20151109095621
ID5	650	647.458	20151109095621
ID5	630	623.728	20151109095621
ID5	628	627.119	20151109095621
ID5	627	630.509	20151109095621
ID5	632	630.508	20151109095621
ID5	630	630.508	20151109095621
ID5	629	630.518	20151109095621
ID5	625	623.729	20151109095621
ID5	625	627.119	20151109095621
ID5	627	630.508	20151109095621
ID5	625	623.729	20151109095621
ID5	627	627.119	20151109095621
ID5	623	627.119	20151109095621
ID5	632	627.128	20151109095621
ID5	633	633.898	20151109095621
ID5	625	623.729	20151109095621
ID5	628	627.119	20151109095621
ID5	625	627.128	20151109095621
ID5	626	630.545	20151109095621
ID5	625	623.729	20151109095621
ID5	623	627.128	20151109095741
ID5	632	633.907	20151109095741
ID5	633	627.119	20151109095741
ID5	625	630.518	20151109095741
ID5	628	633.898	20151109095741
ID5	625	623.833	20151109095741
ID5	626	623.729	20151109095741
ID5	625	627.155	20151109095741
ID5	634	633.898	20151109095741
ID5	632	637.288	20151109095741
ID5	628	623.738	20151109095741
ID5	629	637.288	20151109095741
ID5	628	637.288	20151109095741
ID5	631	644.077	20151109095741
ID5	654	644.068	20151109095741
ID5	640	644.077	20151109095741
ID5	629	637.288	20151109095741
ID5	646	644.068	20151109095741
ID5	633	640.678	20151109095741
ID5	638	630.518	20151109095741
ID5	632	633.898	20151109095741
ID5	641	640.687	20151109095741
ID5	645	640.687	20151109095741
ID5	648	633.898	20151109095741
ID5	642	644.078	20151109095741
ID5	642	644.068	20151109095741
ID5	638	633.898	20151109095741
ID5	632	633.898	20151109095741
ID5	650	633.907	20151109095741
ID5	630	630.518	20151109095741
ID5	631	630.508	20151109095741
ID5	629	633.935	20151109095741
ID5	629	630.508	20151109095741
ID5	624	630.508	20151109095741
ID5	626	630.518	20151109095741
ID5	627	630.545	20151109095741
ID5	625	633.91	20151109095741
ID5	625	630.518	20151109095741
ID5	623	633.907	20151109095741
ID5	624	633.898	20151109095741
ID5	631	627.128	20151109095741
ID5	623	630.518	20151109095741
ID5	622	633.898	20151109095741
ID5	623	627.119	20151109095741
ID5	623	633.898	20151109095741
ID5	618	627.155	20151109095741
ID5	629	640.687	20151109095741
ID5	633	633.898	20151109095741
ID5	622	630.518	20151109095741
ID5	622	627.119	20151109095741
ID5	628	627.119	20151109095741
ID5	630	627.128	20151109095741
ID5	628	637.324	20151109095741
ID5	630	627.119	20151109095741
ID5	641	640.678	20151109095741
ID5	632	616.949	20151109095741
ID5	627	623.738	20151109095741
ID5	628	630.508	20151109095741
ID5	627	630.508	20151109095741
ID5	641	620.348	20151109095741
ID5	632	633.898	20151109095741
ID5	632	627.119	20151109095741
ID5	630	623.729	20151109095741
ID5	625	616.958	20151109095741
ID5	632	620.339	20151109095741
ID5	636	623.729	20151109095741
ID5	624	623.738	20151109095741
ID5	625	633.898	20151109095741
ID5	626	627.119	20151109095741
ID5	623	623.729	20151109095741
ID5	622	620.339	20151109095741
ID5	630	610.169	20151109095741
ID5	623	623.729	20151109095621
ID5	624	627.119	20151109095621
ID5	631	630.508	20151109095621
ID5	623	620.339	20151109095621
ID5	622	616.949	20151109095621
ID5	623	620.339	20151109095621
ID5	623	623.729	20151109095621
ID5	618	620.339	20151109095621
ID5	629	627.119	20151109095621
ID5	633	633.898	20151109095621
ID5	622	616.949	20151109095621
ID5	622	620.339	20151109095621
ID5	628	630.508	20151109095621
ID5	630	630.518	20151109095621
ID5	628	627.119	20151109095621
ID5	630	633.898	20151109095621
ID5	641	633.898	20151109095621
ID5	632	637.288	20151109095621
ID5	627	627.119	20151109095621
ID5	628	630.508	20151109095621
ID5	627	623.729	20151109095621
ID5	641	637.288	20151109095621
ID5	632	637.288	20151109095621
ID5	632	627.119	20151109095621
ID5	630	633.898	20151109095621
ID5	629	627.201	20151109095741
ID5	627	620.339	20151109095741
ID5	626	627.128	20151109095741
ID5	622	623.729	20151109095741
ID5	635	620.339	20151109095741
ID5	627	620.422	20151109095741
ID5	625	623.738	20151109095741
ID5	626	627.119	20151109095741
ID5	625	623.738	20151109095741
ID5	625	620.339	20151109095741
ID5	625	620.339	20151109095741
ID5	630	623.765	20151109095741
ID5	637	630.518	20151109095741
ID5	625	623.729	20151109095741
ID5	632	630.518	20151109095741
ID5	628	620.339	20151109095741
ID5	627	627.128	20151109095741
ID5	632	623.729	20151109095741
ID5	630	630.508	20151109095741
ID5	629	630.508	20151109095741
ID5	625	637.288	20151109095741
ID5	625	627.119	20151109095741
ID5	627	623.729	20151109095741
ID5	625	630.545	20151109095741
ID5	627	627.155	20151109095741
ID5	624	620.339	20151109095621
ID5	626	623.729	20151109095621
ID5	627	627.119	20151109095621
ID5	625	627.118	20151109095621
ID5	625	623.738	20151109095621
ID5	631	637.288	20151109095621
ID5	629	627.119	20151109095621
ID5	629	627.119	20151109095621
ID12	630	637.284	20171119092734
ID12	627	613.555	20171119092734
ID12	582	589.837	20171119092734
ID12	617	610.204	20171119092734
ID12	620	620.335	20171119092734
ID12	630	630.505	20171119092734
ID12	633	633.895	20171119092734
ID12	632	640.674	20171119092734
ID12	632	623.808	20171119092734
ID12	624	623.725	20171119092734
ID12	585	583.047	20171119092734
ID12	620	616.955	20171119092734
ID12	625	627.124	20171119092734
ID12	631	633.904	20171119092734
ID12	635	630.505	20171119092734
ID12	630	627.124	20171119092734
ID12	628	637.284	20171119092734
ID12	618	620.335	20171119092734
ID12	584	583.047	20171119092734
ID12	618	616.946	20171119092734
ID12	620	623.725	20171119092734
ID12	629	633.895	20171119092734
ID12	629	627.124	20171119092734
ID12	631	637.284	20171119092734
ID12	628	620.372	20171119092734
ID12	627	623.734	20171119092734
ID12	589	596.607	20171119092734
ID12	593	583.047	20171119092734
ID12	613	616.946	20171119092734
ID12	625	627.115	20171119092734
ID12	631	627.115	20171119092734
ID12	635	633.895	20171119092734
ID12	630	637.284	20171119092734
ID12	629	627.115	20171119092734
ID12	625	620.335	20171119092734
ID12	574	579.658	20171119092734
ID12	620	613.556	20171119092734
ID12	615	623.725	20171119092734
ID12	628	623.725	20171119092734
ID12	630	630.51	20171119092734
ID12	630	630.51	20171119092734
ID12	628	630.505	20171119092734
ID12	574	576.268	20171119092734
ID12	623	616.946	20171119092734
ID12	617	616.946	20171119092734
ID12	627	630.505	20171119092734
ID12	628	627.137	20171119092734
ID12	630	627.115	20171119092734
ID12	630	637.293	20171119092734
ID12	628	623.725	20171119092734
ID12	624	623.725	20171119092734
ID12	622	623.725	20171119092734
ID12	622	616.946	20171119092734
ID12	622	622.031	20171119092734
ID12	621	622.031	20171119092734
ID12	620	620.335	20171119092734
ID12	621	613.556	20171119092734
ID12	621	623.725	20171119092734
ID12	575	576.268	20171119092734
ID12	618	606.776	20171119092734
ID12	618	623.734	20171119092734
ID12	629	627.115	20171119092734
ID12	630	627.115	20171119092734
ID12	627	627.115	20171119092734
ID12	627	627.115	20171119092734
ID12	582	579.657	20171119092734
ID12	597	596.616	20171119092734
ID12	614	616.955	20171119092734
ID12	623	623.725	20171119092734
ID12	630	633.904	20171119092734
ID12	630	627.115	20171119092734
ID12	617	623.725	20171119092734
ID12	596	589.844	20171119092734
ID12	620	616.946	20171119092734
ID12	628	627.124	20171119092734
ID12	637	637.284	20171119092734
ID12	590	586.437	20171119092734
ID12	627	627.115	20171119092734
ID12	633	637.284	20171119092734
ID12	640	637.284	20171119092734
ID12	640	637.284	20171119092734
ID12	624	627.124	20171119092734
ID12	615	613.556	20171119092734
ID12	623	627.115	20171119092734
ID12	632	633.895	20171119092734
ID12	638	630.516	20171119092734
ID12	634	633.895	20171119092734
ID12	635	633.895	20171119092734
ID12	590	596.616	20171119092734
ID12	623	616.946	20171119092734
ID12	623	627.152	20171119092734
ID12	633	633.894	20171119092734
ID12	637	627.124	20171119092734
ID12	638	637.284	20171119092734
ID12	612	613.556	20171119092734
ID12	606	600.006	20171119092734
ID12	619	627.115	20171119092734
ID12	633	630.505	20171119092734
ID12	638	633.895	20171119092734
ID12	638	647.489	20171119092734
ID12	636	633.976	20171119092734
ID12	591	586.447	20171119092734
ID12	625	623.762	20171119092734
ID12	624	623.725	20171119092734
ID12	634	633.895	20171119092734
ID12	637	633.904	20171119092734
ID12	637	637.293	20171119092734
ID12	636	637.284	20171119092734
ID12	635	620.335	20171119092734
ID12	615	630.505	20171119092734
ID12	596	586.437	20171119092734
ID6	657	657.636	20151109090506
ID6	662	664.415	20151109090506
ID6	653	654.237	20151109090506
ID6	668	671.195	20151109090506
ID6	658	661.017	20151109090506
ID6	646	647.458	20151109090506
ID6	658	654.237	20151109090506
ID6	665	657.639	20151109090506
ID6	673	674.576	20151109090506
ID6	672	671.186	20151109090506
ID6	674	667.797	20151109090506
ID6	670	671.195	20151109090506
ID6	672	674.587	20151109090506
ID6	666	664.407	20151109090506
ID6	665	661.017	20151109090506
ID6	669	667.797	20151109090506
ID6	675	674.576	20151109090506
ID6	673	671.195	20151109090506
ID6	672	674.585	20151109090506
ID6	676	671.198	20151109090506
ID6	665	664.441	20151109090506
ID6	652	657.627	20151109090506
ID6	657	654.237	20151109090506
ID6	659	661.017	20151109090506
ID6	654	647.458	20151109090506
ID6	634	637.288	20151109090506
ID6	659	657.627	20151109090506
ID6	662	664.407	20151109090506
ID6	664	664.415	20151109090506
ID6	663	661.026	20151109090506
ID6	644	650.847	20151109090506
ID6	646	644.068	20151109090506
ID6	663	661.026	20151109090506
ID6	667	667.805	20151109090506
ID6	667	667.797	20151109090506
ID6	667	671.195	20151109090506
ID6	667	664.547	20151109090506
ID6	666	667.797	20151109090506
ID6	645	650.847	20151109090506
ID6	651	650.847	20151109090506
ID6	667	664.407	20151109090506
ID6	670	667.797	20151109090506
ID6	668	661.017	20151109090506
ID6	646	647.467	20151109090506
ID6	662	661.026	20151109090506
ID6	671	671.186	20151109090506
ID6	678	677.975	20151109090506
ID6	676	677.966	20151109090506
ID6	673	667.805	20151109090506
ID6	658	657.636	20151109090506
ID6	678	677.966	20151109090506
ID6	683	684.759	20151109090506
ID6	678	677.966	20151109090506
ID6	669	667.805	20151109090506
ID6	658	661.017	20151109090506
ID6	664	664.407	20151109090506
ID6	642	640.678	20151109090506
ID6	659	661.052	20151109090506
ID6	661	661.017	20151109090506
ID6	644	647.458	20151109090506
ID6	648	647.458	20151109090506
ID6	658	661.017	20151109090506
ID6	664	661.026	20151109090506
ID6	666	661.017	20151109090506
ID6	666	667.797	20151109090506
ID6	659	661.017	20151109090506
ID6	650	650.847	20151109090506
ID6	656	657.665	20151109090506
ID6	662	657.627	20151109090506
ID6	669	671.195	20151109090506
ID6	663	664.407	20151109090506
ID6	643	640.678	20151109090506
ID6	666	667.797	20151109090506
ID6	669	667.825	20151109090506
ID6	666	664.407	20151109090506
ID6	643	647.467	20151109090506
ID6	660	661.017	20151109090506
ID6	675	674.61	20151109090506
ID6	690	698.305	20151109090506
ID6	713	711.864	20151109090506
ID6	686	688.136	20151109090506
ID6	694	694.915	20151109090506
ID6	683	681.356	20151109090506
ID6	650	654.237	20151109090506
ID6	686	681.364	20151109090506
ID6	681	684.746	20151109090506
ID6	686	681.39	20151109090506
ID6	692	701.695	20151109090506
ID6	651	654.246	20151109090506
ID6	658	654.237	20151109090506
ID6	664	661.029	20151109090506
ID6	680	681.39	20151109090506
ID6	676	671.186	20151109090506
ID6	650	650.856	20151109090506
ID6	663	657.662	20151109090506
ID6	673	671.195	20151109090506
ID6	681	677.966	20151109090506
ID6	687	684.746	20151109090506
ID6	681	681.364	20151109090506
ID6	680	674.585	20151109090506
ID6	676	677.966	20151109090506
ID6	679	674.681	20151109090506
ID6	674	677.975	20151109090506
ID6	677	677.966	20151109090506
ID6	672	677.975	20151109090506
ID6	671	671.195	20151109090506
ID9	642	644.064	20161109145205
ID9	652	654.234	20161109145205
ID9	639	640.674	20161109145205
ID9	621	620.335	20161109145205
ID9	639	637.284	20161109145205
ID9	642	644.077	20161109145205
ID9	642	644.064	20161109145205
ID9	640	644.073	20161109145205
ID9	630	630.505	20161109145205
ID9	622	620.335	20161109145205
ID9	643	640.674	20161109145205
ID9	621	623.725	20161109145205
ID9	616	613.556	20161109145205
ID9	611	613.565	20161109145205
ID9	622	616.955	20161109145205
ID9	645	644.1	20161109145205
ID9	624	623.734	20161109145205
ID9	644	644.064	20161109145205
ID9	656	657.623	20161109145205
ID9	633	637.293	20161109145205
ID9	641	645.759	20161109145205
ID9	647	645.759	20161109145205
ID9	656	657.623	20161109145205
ID9	653	654.234	20161109145205
ID9	647	671.193	20161109145205
ID9	642	630.505	20161109145205
ID9	636	633.895	20161109145205
ID9	648	644.073	20161109145205
ID9	657	657.623	20161109145205
ID9	645	644.064	20161109145205
ID9	639	640.701	20161109145205
ID9	625	627.115	20161109145205
ID9	654	650.853	20161109145205
ID9	650	654.242	20161109145205
ID9	658	657.632	20161109145205
ID9	633	633.904	20161109145205
ID9	625	623.763	20161109145205
ID9	632	633.895	20161109145205
ID9	646	647.454	20161109145205
ID9	638	637.293	20161109145205
ID9	648	647.454	20161109145205
ID9	639	637.284	20161109145205
ID9	638	644.065	20161109145205
ID9	659	661.022	20161109145205
ID9	633	627.124	20161109145205
ID9	618	623.734	20161109145205
ID9	614	613.556	20161109145205
ID9	624	620.335	20161109145205
ID9	630	633.904	20161109145205
ID9	627	623.725	20161109145205
ID9	612	610.204	20161109145205
ID9	615	613.556	20161109145205
ID9	616	616.946	20161109145205
ID9	608	603.386	20161109145205
ID9	635	637.284	20161109145205
ID9	618	620.335	20161109145205
ID9	632	633.895	20161109145205
ID9	635	637.284	20161109145205
ID9	629	630.505	20161109145205
ID9	631	630.505	20161109145205
ID9	628	630.505	20161109145205
ID9	615	616.946	20161109145205
ID9	638	640.674	20161109145205
ID9	626	630.505	20161109145205
ID9	621	616.946	20161109145205
ID9	627	627.115	20161109145205
ID9	636	633.904	20161109145205
ID9	634	630.514	20161109145205
ID9	642	640.687	20161109145205
ID9	598	600	20161109145304
ID9	605	603.39	20161109145304
ID9	595	589.831	20161109145304
ID9	577	579.661	20161109145304
ID9	583	579.661	20161109145304
ID9	583	579.661	20161109145304
ID9	572	572.881	20161109145304
ID9	583	586.441	20161109145304
ID9	581	576.281	20161109145304
ID9	592	596.61	20161109145304
ID9	620	596.61	20161109145304
ID9	612	627.119	20161109145304
ID9	571	572.893	20161109145304
ID9	565	566.112	20161109145304
ID9	583	583.051	20161109145304
ID9	582	579.661	20161109145304
ID9	567	566.102	20161109145304
ID9	576	576.271	20161109145304
ID9	570	562.712	20161109145304
ID9	587	583.051	20161109145304
ID9	580	583.051	20161109145304
ID9	594	593.23	20161109145304
ID9	583	586.441	20161109145304
ID9	595	596.62	20161109145304
ID7	595	589.84	20151118140718
ID7	593	589.84	20151118140718
ID7	592	596.61	20151118140718
ID7	596	603.39	20151118140718
ID7	598	589.831	20151118140718
ID7	589	589.831	20151118140718
ID7	591	593.23	20151118140718
ID7	604	606.78	20151118140718
ID7	608	596.61	20151118140718
ID7	597	600	20151118140718
ID7	603	603.39	20151118140718
ID7	615	616.949	20151118140718
ID7	605	600.01	20151118140718
ID7	599	600.01	20151118140718
ID7	599	593.221	20151118140718
ID7	615	616.949	20151118140718
ID7	606	610.169	20151118140718
ID7	599	600	20151118140718
ID7	605	606.78	20151118140718
ID7	614	610.169	20151118140718
ID7	604	600	20151118140718
ID7	599	593.22	20151118140718
ID7	598	596.61	20151118140718
ID7	609	613.559	20151118140718
ID7	603	603.39	20151118140718
ID7	599	596.61	20151118140718
ID7	611	613.569	20151118140718
ID7	607	600	20151118140718
ID7	613	610.169	20151118140718
ID7	606	600	20151118140718
ID7	600	600.01	20151118140718
ID7	599	603.399	20151118140718
ID7	601	600	20151118140718
ID7	606	606.78	20151118140718
ID7	605	596.61	20151118140718
ID7	601	603.39	20151118140718
ID7	604	606.78	20151118140718
ID7	607	606.789	20151118140718
ID7	600	610.169	20151118140718
ID7	602	600	20151118140718
ID7	606	606.78	20151118140718
ID7	604	603.453	20151118140718
ID7	616	610.179	20151118140718
ID7	605	600	20151118140718
ID7	605	603.39	20151118140718
ID7	603	606.78	20151118140718
ID7	598	606.78	20151118140718
ID7	609	603.39	20151118140718
ID7	613	616.949	20151118140718
ID7	603	603.399	20151118140718
ID7	607	600	20151118140718
ID7	599	603.39	20151118140718
ID7	603	606.789	20151118140718
ID7	597	600	20151118140718
ID7	607	606.78	20151118140718
ID7	608	610.169	20151118140718
ID7	606	610.169	20151118140718
ID7	612	613.569	20151118140718
ID7	610	610.179	20151118140718
ID7	610	610.169	20151118140718
ID7	605	596.62	20151118140718
ID7	599	600	20151118140718
ID7	598	606.78	20151118140718
ID7	610	606.78	20151118140718
ID7	611	613.559	20151118140718
ID7	605	603.399	20151118140718
ID7	608	606.789	20151118140718
ID7	604	593.221	20151118140718
ID7	597	600.01	20151118140718
ID7	604	606.78	20151118140718
ID7	594	586.441	20151118140718
ID7	594	596.61	20151118140718
ID7	593	600.01	20151118140718
ID7	594	593.22	20151118140718
ID7	592	596.649	20151118140718
ID7	600	596.61	20151118140718
ID7	592	586.441	20151118140718
ID7	591	593.22	20151118140718
ID7	591	593.22	20151118140718
ID7	597	600	20151118140718
ID7	601	600	20151118140718
ID7	594	600	20151118140718
ID7	597	593.22	20151118140718
ID7	593	593.22	20151118140718
ID7	595	600	20151118140718
ID7	596	589.84	20151118140718
ID7	594	596.61	20151118140718
ID7	593	596.62	20151118140718
ID7	598	600	20151118140718
ID7	589	593.22	20151118140718
ID7	593	589.831	20151118140718
ID7	591	593.22	20151118140718
ID7	592	593.23	20151118140718
ID7	598	603.39	20151118140718
ID7	592	589.84	20151118140718
ID7	591	589.83	20151118140718
ID7	592	593.22	20151118140718
ID7	601	603.39	20151118140718
ID7	595	589.831	20151118140718
ID7	590	589.831	20151118140718
ID7	590	589.831	20151118140718
ID7	587	596.61	20151118140718
ID7	599	589.83	20151118140718
ID7	597	600	20151118140718
ID7	589	593.22	20151118140718
ID7	596	589.831	20151118140718
ID7	591	596.61	20151118140718
ID7	594	593.22	20151118140718
ID7	598	603.39	20151118140718
ID7	599	586.441	20151118140718
ID7	597	600.01	20151118140718
ID7	606	606.789	20151118140718
ID7	596	593.23	20151118140718
ID7	601	600	20151118140718
ID7	607	606.78	20151118140718
ID7	600	593.22	20151118140718
ID7	594	596.62	20151118140718
ID7	594	593.22	20151118140718
ID7	606	606.789	20151118140718
ID7	597	593.22	20151118140718
ID7	601	600	20151118140718
ID7	605	603.39	20151118140718
ID7	596	589.851	20151118140718
ID7	598	596.62	20151118140718
ID7	598	600	20151118140718
ID7	599	596.61	20151118140718
ID7	609	610.179	20151118140718
ID7	596	596.62	20151118140718
ID7	613	610.179	20151118140718
ID7	599	600.01	20151118140718
ID7	604	600	20151118140718
ID7	602	610.169	20151118140718
ID7	607	606.78	20151118140718
ID7	601	600.01	20151118140718
ID7	597	603.39	20151118140718
ID7	608	606.78	20151118140718
ID7	601	603.39	20151118140718
ID7	607	610.169	20151118140718
ID7	598	596.61	20151118140718
ID7	600	596.62	20151118140718
ID7	608	600	20151118140718
ID7	599	596.61	20151118140718
ID7	597	606.78	20151118140718
ID7	603	600	20151118140718
ID7	605	603.399	20151118140718
ID7	598	600	20151118140718
ID7	598	596.62	20151118140718
ID7	602	603.39	20151118140718
ID7	604	603.39	20151118140718
ID7	608	610.185	20151118140718
ID7	601	593.22	20151118140718
ID7	596	600	20151118140718
ID7	607	596.61	20151118140718
ID7	603	600	20151118140718
ID7	597	600.01	20151118140718
ID7	595	603.39	20151118140718
ID7	597	596.61	20151118140718
ID7	606	610.169	20151118140718
ID7	602	603.399	20151118140718
ID7	602	603.39	20151118140718
ID7	610	610.179	20151118140718
ID7	606	606.789	20151118140718
ID7	599	596.621	20151118140718
ID7	611	606.789	20151118140718
ID7	604	600	20151118140718
ID7	593	600	20151118140718
ID7	594	600	20151118140718
ID7	609	606.789	20151118140718
ID7	597	596.61	20151118140718
ID7	607	596.61	20151118140718
ID7	595	593.22	20151118140718
ID7	598	603.39	20151118140718
ID7	607	606.789	20151118140718
ID7	599	603.39	20151118140718
ID7	606	610.169	20151118140718
ID7	608	603.39	20151118140718
ID7	606	593.22	20151118140718
ID7	601	596.61	20151118140718
ID7	599	603.39	20151118140718
ID7	600	603.399	20151118140718
ID7	600	606.789	20151118140718
ID7	601	606.789	20151118140718
ID7	607	606.78	20151118140718
ID7	599	593.22	20151118140718
ID7	606	610.169	20151118140718
ID7	605	606.78	20151118140718
ID7	605	606.789	20151118140718
ID7	601	593.307	20151118140718
ID7	602	596.61	20151118140718
ID7	594	593.234	20151118140718
ID7	602	603.39	20151118140718
ID7	601	603.399	20151118140718
ID7	598	606.789	20151118140718
ID7	608	600	20151118140718
ID7	599	596.61	20151118140718
ID7	597	600	20151118140718
ID7	605	606.779	20151118140718
ID7	602	593.259	20151118140718
ID7	598	600.01	20151118140718
ID7	602	603.399	20151118140718
ID7	598	596.61	20151118140718
ID8	548	542.373	20151114131032
ID8	531	535.593	20151114131032
ID8	551	552.553	20151114131032
ID8	530	528.814	20151114131032
ID8	549	538.983	20151114131032
ID8	553	555.974	20151114131032
ID8	554	545.763	20151114131032
ID8	552	559.322	20151114131032
ID8	545	545.773	20151114131032
ID8	542	549.179	20151114131032
ID8	562	559.322	20151114131032
ID8	554	552.553	20151114131032
ID8	557	555.932	20151114131032
ID8	554	555.932	20151114131032
ID8	544	545.763	20151114131032
ID8	564	562.712	20151114131032
ID8	538	542.373	20151114131032
ID8	565	559.322	20151114131032
ID8	554	552.542	20151114131032
ID8	543	542.373	20151114131032
ID8	557	559.332	20151114131032
ID8	555	552.542	20151114131032
ID8	538	535.636	20151114131032
ID8	561	562.712	20151114131032
ID8	556	549.164	20151114131032
ID8	542	545.763	20151114131032
ID8	557	552.542	20151114131032
ID8	538	538.983	20151114131032
ID8	560	552.542	20151114131032
ID8	556	562.712	20151114131032
ID8	556	552.542	20151114131032
ID8	543	542.383	20151114131032
ID8	547	545.773	20151114131032
ID8	562	559.322	20151114131032
ID8	553	555.943	20151114131032
ID8	541	535.593	20151114131032
ID8	550	552.542	20151114131032
ID8	533	532.203	20151114131032
ID8	553	545.763	20151114131032
ID8	556	562.722	20151114131032
ID8	552	549.153	20151114131032
ID8	541	545.805	20151114131032
ID8	532	535.594	20151114131032
ID8	570	562.712	20151114131032
ID8	561	562.712	20151114131032
ID8	554	555.974	20151114131032
ID8	558	552.542	20151114131032
ID8	541	545.763	20151114131032
ID8	566	562.712	20151114131032
ID8	546	532.25	20151114131032
ID8	569	569.502	20151114131032
ID8	561	559.322	20151114131032
ID8	561	566.102	20151114131032
ID8	552	549.153	20151114131032
ID8	550	545.763	20151114131032
ID8	557	562.722	20151114131032
ID8	550	549.153	20151114131032
ID8	537	528.824	20151114131032
ID8	549	555.943	20151114131032
ID8	528	528.814	20151114131032
ID8	553	549.163	20151114131032
ID8	558	559.322	20151114131032
ID8	557	559.322	20151114131032
ID8	561	552.543	20151114131032
ID8	536	535.593	20151114131032
ID8	574	572.881	20151114131032
ID8	569	572.881	20151114131032
ID8	545	545.763	20151114131032
ID8	548	545.773	20151114131032
ID8	555	552.542	20151114131032
ID8	543	545.763	20151114131032
ID8	549	549.163	20151114131032
ID8	539	535.604	20151114131032
ID8	533	532.203	20151114131032
ID8	541	542.373	20151114131032
ID8	529	528.814	20151114131032
ID8	552	549.163	20151114131032
ID8	564	562.722	20151114131032
ID8	556	555.971	20151114131032
ID8	554	545.773	20151114131032
ID8	540	545.763	20151114131032
ID8	569	566.102	20151114131032
ID8	550	552.542	20151114131032
ID8	567	559.322	20151114131032
ID8	558	566.102	20151114131032
ID8	549	542.373	20151114131032
ID8	558	562.712	20151114131032
ID8	561	559.332	20151114131032
ID8	540	538.983	20151114131032
ID8	566	572.881	20151114131032
ID8	562	572.881	20151114131032
ID8	559	555.932	20151114131032
ID8	539	538.983	20151114131032
ID8	569	566.102	20151114131032
ID8	563	566.102	20151114131032
ID8	557	555.932	20151114131032
ID8	550	542.383	20151114131032
ID8	562	559.322	20151114131032
ID8	550	552.542	20151114131032
ID8	561	555.932	20151114131032
ID8	560	552.542	20151114131032
ID8	538	542.373	20151114131032
ID8	563	559.322	20151114131032
ID8	537	542.373	20151114131032
ID8	559	555.932	20151114131032
ID8	558	552.553	20151114131032
ID8	531	532.203	20151114131032
[truncated: 488 more rows]
