# Supplementary material for: An external telemetry system for recording resting heart rate variability and heart rate in free-ranging large wild mammals
Source: PLoS One. 2021 Jun 4;16(6):e0252013. doi: 10.1371/journal.pone.0252013 (PMC8177659; doi:10.1371/journal.pone.0252013)
Supplement: S2 Data — (TXT) [file pone.0252013.s003.txt]

ID	YEAR	HRTAG.ID	DAY.OF.YEAR	tDeploy	nFLATS	nSTAIRS	log.nFLATS	log.nSTAIR	nARTEFACTS	sqrt.nARTEFACTS	PERCENT.ARTEFACTS	ACTIVITY	MATERNAL.DAILY.MASS	TIME	TEMPERATURE
ID4	2016	E	308	1.6346875	10	0	2.39789527279837	0	47	6.85565460040104	11.7206982543641	10.4738154613466	168.8	0.6346875	8.2
ID4	2016	E	314	7.57604166666667	12	5	2.56494935746154	1.79175946922805	80	8.94427190999916	19.2771084337349	24.0963855421687	144.9	0.576041666666667	6.4
ID4	2016	E	309	2.68792824074074	34	28	3.55534806148941	3.36729582998647	278	16.6733320005331	70.7379134860051	17.8117048346056	164.816666666667	0.687928240740741	5.1
ID4	2017	O	317	9.40996527777778	4	0	1.6094379124341	0	40	6.32455532033676	11.5273775216138	0.576368876080692	145	0.409965277777778	8.311706
ID4	2017	O	313	5.40896990740741	4	0	1.6094379124341	0	49	7	13.2791327913279	37.1273712737127	157	0.408969907407407	16.211706
ID4	2016	E	310	3.41328703703704	86	2	4.46590811865458	1.09861228866811	232	15.2315462117278	56.0386473429952	88.4057971014493	160.833333333333	0.413287037037037	5.2
ID4	2016	E	308	1.62774305555556	7	0	2.07944154167984	0	21	4.58257569495584	5.25	0	168.8	0.627743055555556	8.2
ID4	2016	E	308	1.59649305555556	8	0	2.19722457733622	0	24	4.89897948556636	6.46900269541779	2.96495956873315	168.8	0.596493055555556	8
ID4	2017	O	311	3.5424537037037	5	2	1.79175946922805	1.09861228866811	56	7.48331477354788	16.1849710982659	0	163	0.542453703703704	13.011706
ID4	2017	O	311	3.46259259259259	1	0	0.693147180559945	0	70	8.36660026534076	21.2121212121212	17.8787878787879	163	0.462592592592593	13.311706
ID4	2017	O	313	5.38119212962963	13	16	2.63905732961526	2.83321334405622	129	11.3578166916005	28.7946428571429	81.6964285714286	157	0.38119212962963	15.511706
ID4	2017	O	313	5.39162037037037	5	7	1.79175946922805	2.07944154167984	107	10.3440804327886	27.0886075949367	43.7974683544304	157	0.39162037037037	15.711706
ID4	2017	O	311	3.6049537037037	4	0	1.6094379124341	0	52	7.21110255092798	14.2857142857143	17.3076923076923	163	0.604953703703704	11.511706
ID4	2016	E	314	7.58645833333333	26	2	3.29583686600433	1.09861228866811	80	8.94427190999916	18.5614849187935	21.1136890951276	144.9	0.586458333333333	6.4
ID4	2017	O	311	3.65481481481481	8	18	2.19722457733622	2.94443897916644	217	14.7309198626562	61.6477272727273	86.6477272727273	163	0.654814814814815	10.511706
ID4	2017	O	316	8.34298611111111	9	0	2.30258509299405	0	36	6	10.5571847507331	1.75953079178886	148	0.342986111111111	8.211706
ID4	2017	O	315	7.3996412037037	29	22	3.40119738166216	3.13549421592915	363	19.0525588832576	81.941309255079	0.225733634311512	151	0.399641203703704	12.811706
ID4	2017	O	310	2.61065972222222	28	0	3.36729582998647	0	29	5.3851648071345	6.29067245119306	0	166	0.610659722222222	13.411706
ID4	2017	O	313	5.44021990740741	3	16	1.38629436111989	2.83321334405622	131	11.4455231422596	33.5897435897436	90.2564102564103	157	0.440219907407407	16.411706
ID4	2016	E	308	1.63121527777778	11	0	2.484906649788	0	8	2.82842712474619	1.95121951219512	2.68292682926829	168.8	0.631215277777778	8.2
ID4	2017	O	311	3.47300925925926	110	75	4.70953020131233	4.33073334028633	391	19.7737199332852	85.5579868708972	97.1553610503282	163	0.473009259259259	13.311706
ID4	2016	E	309	2.37938657407407	5	0	1.79175946922805	0	41	6.40312423743285	11.5168539325843	19.6629213483146	164.816666666667	0.379386574074074	7.1
ID4	2017	O	313	5.39508101851852	5	1	1.79175946922805	0.693147180559945	63	7.93725393319377	15.6716417910448	34.3283582089552	157	0.395081018518519	15.711706
ID4	2017	O	316	8.32909722222222	3	0	1.38629436111989	0	34	5.8309518948453	10.4294478527607	2.76073619631902	148	0.329097222222222	8.211706
ID4	2017	O	313	5.42633101851852	5	0	1.79175946922805	0	28	5.29150262212918	7.32984293193717	6.80628272251309	157	0.426331018518519	16.211706
ID4	2016	E	314	7.61076388888889	5	3	1.79175946922805	1.38629436111989	55	7.41619848709566	14.6276595744681	3.45744680851064	144.9	0.610763888888889	6
ID4	2016	E	310	3.45148148148148	5	48	1.79175946922805	3.89182029811063	206	14.3527000944073	70.3071672354949	37.8839590443686	160.833333333333	0.451481481481481	5.2
ID4	2017	O	315	7.3475462962963	7	2	2.07944154167984	1.09861228866811	55	7.41619848709566	13.317191283293	5.08474576271187	151	0.347546296296296	11.011706
ID4	2017	O	315	7.39616898148148	3	1	1.38629436111989	0.693147180559945	70	8.36660026534076	18.970189701897	7.85907859078591	151	0.396168981481481	12.811706
ID4	2017	O	310	2.58635416666667	33	2	3.52636052461616	1.09861228866811	72	8.48528137423857	15.1898734177215	2.74261603375527	166	0.586354166666667	14.111706
ID4	2017	O	313	5.36730324074074	7	0	2.07944154167984	0	29	5.3851648071345	7.77479892761394	10.7238605898123	157	0.367303240740741	15.511706
ID4	2017	O	310	2.6696875	3	0	1.38629436111989	0	37	6.08276253029822	10.632183908046	0	166	0.6696875	12.511706
ID4	2017	O	313	5.43674768518519	5	13	1.79175946922805	2.63905732961526	108	10.3923048454133	27.2727272727273	40.1515151515151	157	0.436747685185185	16.411706
ID4	2016	E	308	1.66940972222222	2	26	1.09861228866811	3.29583686600433	233	15.2643375224737	55.2132701421801	98.8151658767773	168.8	0.669409722222222	8.1
ID4	2017	O	316	8.44021990740741	3	0	1.38629436111989	0	37	6.08276253029822	10.3641456582633	6.44257703081232	148	0.440219907407407	11.911706
ID4	2017	O	315	7.43435185185185	3	1	1.38629436111989	0.693147180559945	31	5.56776436283002	8.58725761772853	2.49307479224377	151	0.434351851851852	13.411706
ID4	2016	E	314	7.58298611111111	9	0	2.30258509299405	0	52	7.21110255092798	13.0653266331658	6.78391959798995	144.9	0.582986111111111	6.4
ID4	2017	O	310	2.59677083333333	16	0	2.83321334405622	0	10	3.16227766016838	2.19298245614035	0.219298245614035	166	0.596770833333333	13.411706
ID4	2016	E	310	3.39939814814815	53	3	3.98898404656427	1.38629436111989	183	13.5277492584687	43.0588235294118	75.2941176470588	160.833333333333	0.399398148148148	5.1
ID4	2016	E	309	2.6809837962963	18	44	2.94443897916644	3.80666248977032	295	17.1755640373177	75.0636132315522	16.2849872773537	164.816666666667	0.680983796296296	5.1
ID4	2016	E	310	3.44453703703704	5	6	1.79175946922805	1.94591014905531	64	8	21.4765100671141	28.8590604026846	160.833333333333	0.444537037037037	5.2
ID4	2016	E	310	3.40287037037037	6	3	1.94591014905531	1.38629436111989	121	11	31.6753926701571	88.7434554973822	160.833333333333	0.40287037037037	5.1
ID4	2017	O	310	2.6071875	22	2	3.13549421592915	1.09861228866811	41	6.40312423743285	8.83620689655172	0	166	0.6071875	13.411706
ID4	2017	O	311	3.66524305555556	0	8	0	2.19722457733622	105	10.2469507659596	41.8326693227092	62.1513944223108	163	0.665243055555556	10.011706
ID4	2017	O	311	3.55287037037037	3	1	1.38629436111989	0.693147180559945	54	7.34846922834953	14.55525606469	0.269541778975741	163	0.55287037037037	12.611706
ID4	2016	E	314	7.56215277777778	9	0	2.30258509299405	0	52	7.21110255092798	14.2857142857143	14.010989010989	144.9	0.562152777777778	6.2
ID4	2016	E	308	1.61385416666667	5	5	1.79175946922805	1.79175946922805	50	7.07106781186548	12.853470437018	14.9100257069409	168.8	0.613854166666667	8
ID4	2017	O	316	8.35340277777778	3	1	1.38629436111989	0.693147180559945	28	5.29150262212918	8.11594202898551	0.289855072463768	148	0.353402777777778	9.411706
ID4	2016	E	309	2.68445601851852	58	77	4.07753744390572	4.35670882668959	366	19.131126469709	84.7222222222222	18.0555555555556	164.816666666667	0.684456018518519	5.1
ID4	2017	O	311	3.4487037037037	6	5	1.94591014905531	1.79175946922805	104	10.1980390271856	26.6666666666667	9.23076923076923	163	0.448703703703704	13.311706
ID4	2016	E	310	3.44106481481481	4	2	1.6094379124341	1.09861228866811	55	7.41619848709566	17.0807453416149	23.9130434782609	160.833333333333	0.441064814814815	5.2
ID4	2017	O	316	8.44369212962963	101	0	4.62497281328427	0	170	13.0384048104053	48.9913544668588	9.79827089337176	148	0.44369212962963	11.911706
ID4	2016	E	308	1.61038194444444	8	0	2.19722457733622	0	14	3.74165738677394	3.6745406824147	1.31233595800525	168.8	0.610381944444444	8
ID4	2016	E	308	1.60690972222222	7	0	2.07944154167984	0	10	3.16227766016838	2.61780104712042	0.785340314136126	168.8	0.606909722222222	8
ID4	2016	E	310	3.43064814814815	1	5	0.693147180559945	1.79175946922805	59	7.68114574786861	18.380062305296	11.5264797507788	160.833333333333	0.430648148148148	5.2
ID4	2016	E	308	1.63815972222222	12	1	2.56494935746154	0.693147180559945	70	8.36660026534076	17.5879396984925	23.6180904522613	168.8	0.638159722222222	8.1
ID4	2016	E	308	1.6034375	18	0	2.94443897916644	0	50	7.07106781186548	12.8205128205128	11.5384615384615	168.8	0.6034375	8
ID4	2016	E	309	2.37590277777778	9	0	2.30258509299405	0	75	8.66025403784439	18.3374083129584	36.4303178484108	164.816666666667	0.375902777777778	7.1
ID4	2017	O	311	3.45564814814815	1	2	0.693147180559945	1.09861228866811	80	8.94427190999916	24.4648318042813	24.7706422018349	163	0.455648148148148	13.311706
ID4	2016	E	314	7.52743055555556	74	53	4.31748811353631	3.98898404656427	341	18.4661853126194	80.0469483568075	12.6760563380282	144.9	0.527430555555556	6.2
ID4	2016	E	308	1.65899305555556	11	24	2.484906649788	3.2188758248682	277	16.6433169770932	66.9082125603865	54.3478260869565	168.8	0.658993055555556	8.1
ID4	2017	O	317	9.42386574074074	1	5	0.693147180559945	1.79175946922805	132	11.4891252930761	39.0532544378698	3.55029585798817	145	0.423865740740741	8.311706
ID4	2016	E	309	2.37244212962963	29	35	3.40119738166216	3.58351893845611	276	16.6132477258361	70.7692307692308	86.4102564102564	164.816666666667	0.37244212962963	7.1
ID4	2017	O	310	2.65232638888889	16	50	2.83321334405622	3.93182563272433	188	13.7113092008021	37.7510040160643	2.81124497991968	166	0.652326388888889	12.611706
ID4	2017	O	310	2.63149305555556	18	12	2.94443897916644	2.56494935746154	191	13.8202749610853	40.041928721174	0	166	0.631493055555556	13.011706
ID4	2016	E	308	1.67635416666667	14	5	2.70805020110221	1.79175946922805	147	12.1243556529821	34.3457943925234	36.214953271028	168.8	0.676354166666667	8.1
ID4	2017	O	311	3.46606481481481	4	2	1.6094379124341	1.09861228866811	82	9.05538513813742	22.7146814404432	28.808864265928	163	0.466064814814815	13.311706
ID4	2016	E	314	7.55520833333333	5	1	1.79175946922805	0.693147180559945	80	8.94427190999916	19.9004975124378	12.6865671641791	144.9	0.555208333333333	6.2
ID4	2017	O	311	3.54939814814815	7	4	2.07944154167984	1.6094379124341	82	9.05538513813742	21.4659685863874	8.37696335078534	163	0.549398148148148	13.011706
ID4	2016	E	314	7.57256944444444	11	2	2.484906649788	1.09861228866811	49	7	12.962962962963	13.7566137566138	144.9	0.572569444444444	6.2
ID4	2017	O	318	10.3474189814815	100	10	4.61512051684126	2.39789527279837	175	13.228756555323	45.9317585301837	35.1706036745407	142	0.347418981481481	13.111706
ID4	2017	O	315	7.37186342592593	5	0	1.79175946922805	0	39	6.2449979983984	11.304347826087	13.6231884057971	151	0.371863425925926	12.111706
ID4	2017	O	311	3.58412037037037	3	1	1.38629436111989	0.693147180559945	46	6.78232998312527	11.7948717948718	11.2820512820513	163	0.58412037037037	12.111706
ID4	2017	O	311	3.58759259259259	0	0	0	0	39	6.2449979983984	11.0169491525424	7.6271186440678	163	0.587592592592593	12.111706
ID4	2016	E	308	1.62427083333333	7	0	2.07944154167984	0	25	5	6.34517766497462	0.761421319796954	168.8	0.624270833333333	8.2
ID4	2016	E	310	3.40634259259259	1	0	0.693147180559945	0	49	7	15.5555555555556	6.34920634920635	160.833333333333	0.406342592592593	5.2
ID4	2017	O	310	2.66621527777778	2	0	1.09861228866811	0	81	9	22.3140495867769	0	166	0.666215277777778	12.511706
ID4	2017	O	315	7.39269675925926	9	1	2.30258509299405	0.693147180559945	76	8.71779788708135	19.3877551020408	7.90816326530612	151	0.392696759259259	12.811706
ID4	2017	O	317	9.40303240740741	3	0	1.38629436111989	0	37	6.08276253029822	10.9467455621302	1.18343195266272	145	0.403032407407407	8.511706
ID4	2016	E	310	3.40981481481481	1	17	0.693147180559945	2.89037175789616	150	12.2474487139159	43.9882697947214	57.7712609970675	160.833333333333	0.409814814814815	5.2
ID4	2017	O	317	9.39956018518519	4	0	1.6094379124341	0	35	5.91607978309962	10.5105105105105	11.7117117117117	145	0.399560185185185	8.511706
ID4	2017	O	311	3.44523148148148	2	0	1.09861228866811	0	88	9.38083151964686	24.8587570621469	0	163	0.445231481481482	13.211706
ID4	2016	E	310	3.42717592592593	3	0	1.38629436111989	0	54	7.34846922834953	16.2650602409639	13.2530120481928	160.833333333333	0.427175925925926	5.2
ID4	2016	E	314	7.60034722222222	6	3	1.94591014905531	1.38629436111989	59	7.68114574786861	14.6766169154229	6.46766169154229	144.9	0.600347222222222	6
ID4	2017	O	317	9.38913194444445	4	11	1.6094379124341	2.484906649788	83	9.1104335791443	22.9916897506925	32.9639889196676	145	0.389131944444444	8.511706
ID4	2017	O	310	2.62107638888889	21	32	3.09104245335832	3.49650756146648	126	11.2249721603218	25.250501002004	0.801603206412826	166	0.621076388888889	13.011706
ID4	2017	O	311	3.56328703703704	105	9	4.66343909411207	2.30258509299405	216	14.6969384566991	56.1038961038961	61.038961038961	163	0.563287037037037	12.611706
ID4	2017	O	315	7.38575231481482	1	0	0.693147180559945	0	30	5.47722557505166	9.09090909090909	27.5757575757576	151	0.385752314814815	12.811706
ID4	2017	O	315	7.42393518518519	12	35	2.56494935746154	3.58351893845611	206	14.3527000944073	50	3.15533980582524	151	0.423935185185185	13.311706
ID4	2017	O	311	3.55981481481481	4	0	1.6094379124341	0	28	5.29150262212918	8.38323353293413	2.39520958083832	163	0.559814814814815	12.611706
ID4	2017	O	315	7.42047453703704	5	4	1.79175946922805	1.6094379124341	100	10	26.0416666666667	5.20833333333333	151	0.420474537037037	13.311706
ID4	2017	O	311	3.60149305555556	4	2	1.6094379124341	1.09861228866811	46	6.78232998312527	13.5693215339233	25.9587020648968	163	0.601493055555556	11.511706
ID4	2017	O	311	3.55634259259259	2	4	1.09861228866811	1.6094379124341	52	7.21110255092798	15.6156156156156	6.90690690690691	163	0.556342592592593	12.611706
ID4	2017	O	315	7.4100462962963	12	0	2.56494935746154	0	27	5.19615242270663	6.78391959798995	6.03015075376884	151	0.410046296296296	13.311706
ID4	2016	E	314	7.65243055555556	15	12	2.77258872223978	2.56494935746154	199	14.1067359796659	50.765306122449	82.9081632653061	144.9	0.652430555555556	5.2
ID4	2017	O	311	3.57023148148148	5	0	1.79175946922805	0	48	6.92820323027551	12.8342245989305	5.08021390374332	163	0.570231481481482	12.611706
ID4	2016	E	312	5.44645833333333	10	0	2.39789527279837	0	33	5.74456264653803	8.48329048843188	19.7943444730077	152.866666666667	0.446458333333333	5.9
ID4	2017	O	311	3.61537037037037	2	1	1.09861228866811	0.693147180559945	29	5.3851648071345	9.03426791277258	10.5919003115265	163	0.61537037037037	10.911706
ID4	2017	O	313	5.35688657407407	7	0	2.07944154167984	0	62	7.87400787401181	17.2222222222222	4.16666666666667	157	0.356886574074074	14.711706
ID4	2016	E	309	2.36896990740741	0	3	0	1.38629436111989	73	8.54400374531753	26.5454545454545	85.4545454545455	164.816666666667	0.368969907407407	7.1
ID4	2017	O	310	2.62454861111111	23	6	3.17805383034795	1.94591014905531	153	12.369316876853	31.0975609756098	0	166	0.624548611111111	13.011706
ID4	2017	O	315	7.36490740740741	3	0	1.38629436111989	0	37	6.08276253029822	11.0119047619048	15.4761904761905	151	0.364907407407407	12.111706
ID4	2017	O	313	5.43327546296296	9	5	2.30258509299405	1.79175946922805	55	7.41619848709566	13.5135135135135	30.7125307125307	157	0.433275462962963	16.411706
ID4	2016	E	310	3.44800925925926	12	38	2.56494935746154	3.66356164612965	189	13.7477270848675	64.0677966101695	46.4406779661017	160.833333333333	0.448009259259259	5.2
ID4	2017	O	315	7.37533564814815	2	0	1.09861228866811	0	39	6.2449979983984	11.3372093023256	4.06976744186047	151	0.375335648148148	12.111706
ID4	2016	E	308	1.59302083333333	10	4	2.39789527279837	1.6094379124341	63	7.93725393319377	16.0714285714286	4.33673469387755	168.8	0.593020833333333	8
ID4	2017	O	317	9.43427083333333	28	90	3.36729582998647	4.51085950651685	220	14.8323969741913	50.8083140877598	8.08314087759815	145	0.434270833333333	8.911706
ID4	2017	O	316	8.4228587962963	11	0	2.484906649788	0	24	4.89897948556636	6.31578947368421	12.1052631578947	148	0.422858796296296	11.611706
ID4	2017	O	316	8.36034722222222	1	23	0.693147180559945	3.17805383034795	160	12.6491106406735	43.2432432432432	82.972972972973	148	0.360347222222222	9.411706
ID4	2016	E	309	2.67751157407407	6	27	1.94591014905531	3.3322045101752	225	15	64.1025641025641	38.7464387464387	164.816666666667	0.677511574074074	5.1
ID4	2017	O	313	5.37424768518519	5	0	1.79175946922805	0	25	5	6.57894736842105	15	157	0.374247685185185	15.511706
ID4	2017	O	317	9.43775462962963	31	9	3.46573590279973	2.30258509299405	137	11.7046999107196	31.2072892938497	14.3507972665148	145	0.43775462962963	8.911706
ID4	2016	E	314	7.565625	11	1	2.484906649788	0.693147180559945	33	5.74456264653803	8.59375	13.0208333333333	144.9	0.565625	6.2
ID4	2017	O	315	7.44824074074074	5	0	1.79175946922805	0	34	5.8309518948453	9.47075208913649	6.96378830083566	151	0.448240740740741	13.511706
ID4	2017	O	310	2.55510416666667	14	1	2.70805020110221	0.693147180559945	47	6.85565460040104	10.7551487414188	0	166	0.555104166666667	14.911706
ID4	2016	E	314	7.58993055555556	84	44	4.44265125649032	3.80666248977032	379	19.4679223339318	80.982905982906	22.6495726495727	144.9	0.589930555555556	6.4
ID4	2016	E	314	7.57951388888889	14	12	2.70805020110221	2.56494935746154	118	10.8627804912002	28.992628992629	10.3194103194103	144.9	0.579513888888889	6.4
ID4	2017	O	310	2.56552083333333	17	0	2.89037175789616	0	31	5.56776436283002	6.91964285714286	0	166	0.565520833333333	14.911706
ID4	2017	O	310	2.56899305555556	9	1	2.30258509299405	0.693147180559945	49	7	10.8167770419426	1.1037527593819	166	0.568993055555556	14.911706
ID4	2016	E	312	5.35618055555556	2	7	1.09861228866811	2.07944154167984	59	7.68114574786861	18.1538461538462	9.23076923076923	152.866666666667	0.356180555555556	5.5
ID4	2016	E	312	5.34923611111111	3	0	1.38629436111989	0	61	7.81024967590665	19.4888178913738	7.98722044728434	152.866666666667	0.349236111111111	5.5
ID4	2017	O	311	3.49037037037037	10	7	2.39789527279837	2.07944154167984	199	14.1067359796659	60.4863221884498	43.4650455927052	163	0.49037037037037	13.311706
ID4	2016	E	312	5.38395833333333	99	42	4.60517018598809	3.76120011569356	289	17	75.2604166666667	78.125	152.866666666667	0.383958333333333	5.3
ID4	2017	O	316	8.43674768518519	1	0	0.693147180559945	0	23	4.79583152331272	6.72514619883041	15.2046783625731	148	0.436747685185185	11.911706
ID4	2017	O	310	2.55857638888889	21	0	3.09104245335832	0	37	6.08276253029822	8.31460674157303	1.34831460674157	166	0.558576388888889	14.911706
ID4	2017	O	310	2.62802083333333	16	14	2.83321334405622	2.70805020110221	186	13.6381816969859	37.5	0	166	0.628020833333333	13.011706
ID4	2017	O	310	2.57246527777778	29	0	3.40119738166216	0	26	5.09901951359278	5.49682875264271	0	166	0.572465277777778	14.911706
ID4	2016	E	310	3.4341087962963	1	0	0.693147180559945	0	64	8	20.8469055374593	14.3322475570033	160.833333333333	0.434108796296296	5.2
ID4	2016	E	314	7.61770833333333	4	4	1.6094379124341	1.6094379124341	93	9.64365076099295	23.3082706766917	5.26315789473684	144.9	0.617708333333333	5.6
ID4	2017	O	311	3.45912037037037	1	0	0.693147180559945	0	74	8.60232526704263	21.0826210826211	14.2450142450142	163	0.45912037037037	13.311706
ID4	2017	O	317	9.34053240740741	6	0	1.94591014905531	0	30	5.47722557505166	8.31024930747922	13.5734072022161	145	0.340532407407407	8.211706
ID4	2017	O	316	8.39506944444445	7	29	2.07944154167984	3.40119738166216	249	15.7797338380595	64.6753246753247	19.4805194805195	148	0.395069444444444	10.911706
ID4	2017	O	315	7.34407407407407	7	6	2.07944154167984	1.94591014905531	107	10.3440804327886	26.3546798029557	5.66502463054187	151	0.344074074074074	11.011706
ID4	2017	O	317	9.36135416666667	4	0	1.6094379124341	0	32	5.65685424949238	8.44327176781003	12.664907651715	145	0.361354166666667	8.311706
ID4	2017	O	316	8.40550925925926	9	0	2.30258509299405	0	65	8.06225774829855	18.9504373177843	52.7696793002915	148	0.405509259259259	10.911706
ID4	2017	O	310	2.58288194444444	16	0	2.83321334405622	0	36	6	7.74193548387097	0.645161290322581	166	0.582881944444444	14.111706
ID4	2016	E	309	2.35854166666667	43	41	3.78418963391826	3.73766961828337	289	17	66.743648960739	64.203233256351	164.816666666667	0.358541666666667	6.7
ID4	2016	E	312	5.42909722222222	59	42	4.0943445622221	3.76120011569356	206	14.3527000944073	48.4705882352941	63.0588235294118	152.866666666667	0.429097222222222	5.9
ID4	2017	O	315	7.41353009259259	6	3	1.94591014905531	1.38629436111989	31	5.56776436283002	8.05194805194805	2.85714285714286	151	0.413530092592593	13.311706
ID4	2017	O	317	9.42039351851852	1	3	0.693147180559945	1.38629436111989	101	10.0498756211209	30.1492537313433	2.98507462686567	145	0.420393518518519	8.311706
ID4	2017	O	316	8.33258101851852	4	0	1.6094379124341	0	44	6.6332495807108	13.9240506329114	1.58227848101266	148	0.332581018518519	8.211706
ID4	2017	O	311	3.48689814814815	47	70	3.87120101090789	4.26267987704132	369	19.2093727122985	90.8866995073892	61.3300492610837	163	0.486898148148148	13.311706
ID4	2016	E	309	2.36548611111111	31	8	3.46573590279973	2.19722457733622	159	12.6095202129185	43.6813186813187	73.0769230769231	164.816666666667	0.365486111111111	7.1
ID4	2017	O	316	8.419375	8	1	2.19722457733622	0.693147180559945	15	3.87298334620742	3.50467289719626	9.57943925233645	148	0.419375	11.611706
ID4	2016	E	314	7.55174768518518	15	27	2.77258872223978	3.3322045101752	251	15.8429795177549	63.0653266331658	67.3366834170854	144.9	0.551747685185185	6.4
ID4	2017	O	313	5.44369212962963	1	36	0.693147180559945	3.61091791264422	209	14.456832294801	55.1451187335092	100	157	0.44369212962963	16.411706
ID4	2016	E	312	5.44993055555556	10	0	2.39789527279837	0	29	5.3851648071345	7.61154855643045	12.8608923884514	152.866666666667	0.449930555555556	5.4
ID4	2016	E	312	5.45340277777778	3	0	1.38629436111989	0	43	6.557438524302	11.139896373057	27.720207253886	152.866666666667	0.453402777777778	5.4
ID4	2016	E	312	5.456875	4	0	1.6094379124341	0	34	5.8309518948453	8.65139949109415	40.9669211195929	152.866666666667	0.456875	5.4
ID4	2016	E	314	7.56909722222222	17	0	2.89037175789616	0	66	8.12403840463596	16.4588528678304	19.2019950124688	144.9	0.569097222222222	6.2
ID4	2017	O	311	3.53550925925926	3	1	1.38629436111989	0.693147180559945	61	7.81024967590665	14.9144254278729	16.1369193154034	163	0.535509259259259	13.011706
ID4	2017	O	316	8.42633101851852	6	3	1.94591014905531	1.38629436111989	36	6	10.0278551532033	0	148	0.426331018518519	11.611706
ID4	2017	O	311	3.57717592592593	5	0	1.79175946922805	0	60	7.74596669241483	16.1725067385445	5.39083557951483	163	0.577175925925926	12.111706
ID4	2017	O	317	9.37524305555556	41	8	3.73766961828337	2.19722457733622	256	16	62.287104622871	16.5450121654501	145	0.375243055555556	8.511706
ID4	2017	O	316	8.40896990740741	1	0	0.693147180559945	0	103	10.1488915650922	30.3834808259587	0.589970501474926	148	0.408969907407407	11.611706
ID4	2017	O	310	2.61413194444444	22	5	3.13549421592915	1.79175946922805	92	9.59166304662544	19.4915254237288	1.27118644067797	166	0.614131944444444	13.411706
ID4	2017	O	310	2.66274305555556	10	1	2.39789527279837	0.693147180559945	109	10.4403065089106	24.3303571428571	6.91964285714286	166	0.662743055555556	12.511706
ID4	2017	O	311	3.53203703703704	1	16	0.693147180559945	2.83321334405622	143	11.9582607431014	37.7308707124011	30.8707124010554	163	0.532037037037037	13.011706
ID4	2017	O	311	3.58064814814815	4	0	1.6094379124341	0	60	7.74596669241483	16.7597765363128	10.0558659217877	163	0.580648148148148	12.111706
ID4	2017	O	315	7.40310185185185	153	11	5.03695260241363	2.484906649788	296	17.2046505340853	63.519313304721	2.14592274678112	151	0.403101851851852	12.811706
ID4	2016	E	308	1.6659375	4	10	1.6094379124341	2.39789527279837	215	14.6628782986152	51.4354066985646	98.3253588516746	168.8	0.6659375	8.1
ID4	2016	E	309	2.42451388888889	1	0	0.693147180559945	0	128	11.3137084989848	36.3636363636364	33.8068181818182	164.816666666667	0.424513888888889	7.3
ID4	2016	E	314	7.59340277777778	66	10	4.20469261939097	2.39789527279837	147	12.1243556529821	34.1067285382831	10.6728538283063	144.9	0.593402777777778	6.4
ID4	2017	O	313	5.40202546296296	9	0	2.30258509299405	0	42	6.48074069840786	9.88235294117647	64.4705882352941	157	0.402025462962963	15.711706
ID4	2017	O	313	5.45063657407407	8	0	2.19722457733622	0	23	4.79583152331272	5.60975609756098	2.92682926829268	157	0.450636574074074	16.211706
ID4	2017	O	313	5.38813657407407	7	12	2.07944154167984	2.56494935746154	177	13.3041346956501	46.2140992167102	96.0835509138381	157	0.388136574074074	15.711706
ID4	2016	E	312	5.37006944444444	6	12	1.94591014905531	2.56494935746154	176	13.2664991614216	48.0874316939891	78.6885245901639	152.866666666667	0.370069444444444	5.3
ID4	2017	O	315	7.3371412037037	8	0	2.19722457733622	0	41	6.40312423743285	10.3015075376884	4.02010050251256	151	0.337141203703704	9.811706
ID4	2017	O	317	9.33706018518519	4	4	1.6094379124341	1.6094379124341	35	5.91607978309962	9.56284153005464	10.655737704918	145	0.337060185185185	8.211706
ID4	2016	E	310	3.43759259259259	2	0	1.09861228866811	0	59	7.68114574786861	18.8498402555911	14.3769968051118	160.833333333333	0.437592592592593	5.2
ID4	2017	O	311	3.61189814814815	2	3	1.09861228866811	1.38629436111989	60	7.74596669241483	18.4049079754601	25.7668711656442	163	0.611898148148148	11.511706
ID4	2017	O	310	2.61760416666667	23	56	3.17805383034795	4.04305126783455	210	14.4913767461894	43.3884297520661	0	166	0.617604166666667	13.011706
ID4	2017	O	317	9.3856712962963	3	0	1.38629436111989	0	36	6	10.6824925816024	5.93471810089021	145	0.385671296296296	8.511706
ID4	2017	O	315	7.34060185185185	0	0	0	0	40	6.32455532033676	11.3314447592068	4.81586402266289	151	0.340601851851852	9.811706
ID4	2016	E	314	7.64548611111111	105	2	4.66343909411207	1.09861228866811	339	18.411952639522	82.4817518248175	68.6131386861314	144.9	0.645486111111111	5.2
ID4	2017	O	310	2.63496527777778	32	9	3.49650756146648	2.30258509299405	233	15.2643375224737	47.165991902834	0.607287449392713	166	0.634965277777778	13.011706
ID4	2016	E	308	1.59996527777778	5	6	1.79175946922805	1.94591014905531	35	5.91607978309962	9.25925925925926	4.76190476190476	168.8	0.599965277777778	8
ID4	2017	O	317	9.4134375	4	0	1.6094379124341	0	25	5	7.59878419452887	1.21580547112462	145	0.4134375	8.311706
ID4	2017	O	315	7.40658564814815	5	0	1.79175946922805	0	22	4.69041575982343	5.58375634517767	14.9746192893401	151	0.406585648148148	13.311706
ID4	2017	O	317	9.34399305555556	5	0	1.79175946922805	0	14	3.74165738677394	3.83561643835616	12.0547945205479	145	0.343993055555556	8.311706
ID4	2017	O	315	7.4308912037037	3	3	1.38629436111989	1.38629436111989	82	9.05538513813742	23.1638418079096	3.95480225988701	151	0.430891203703704	13.411706
ID4	2016	E	310	3.4549537037037	2	43	1.09861228866811	3.78418963391826	159	12.6095202129185	53.5353535353535	83.8383838383838	160.833333333333	0.454953703703704	5.2
ID4	2017	O	316	8.33952546296296	2	0	1.09861228866811	0	27	5.19615242270663	8.4375	1.875	148	0.339525462962963	8.211706
ID4	2017	O	317	9.34747685185185	11	0	2.484906649788	0	30	5.47722557505166	8.26446280991736	9.64187327823691	145	0.347476851851852	8.311706
ID4	2016	E	309	2.3828587962963	8	0	2.19722457733622	0	25	5	7.10227272727273	16.4772727272727	164.816666666667	0.382858796296296	7.1
ID4	2016	E	308	1.66246527777778	8	19	2.19722457733622	2.99573227355399	205	14.3178210632764	52.0304568527919	95.4314720812183	168.8	0.662465277777778	8.1
ID4	2017	O	310	2.65579861111111	19	2	2.99573227355399	1.09861228866811	121	11	24.9484536082474	0	166	0.655798611111111	12.611706
ID4	2017	O	310	2.64538194444444	23	27	3.17805383034795	3.3322045101752	149	12.2065556157337	31.1064718162839	0.626304801670146	166	0.645381944444444	12.611706
ID4	2016	E	310	3.41675925925926	14	7	2.70805020110221	2.07944154167984	168	12.9614813968157	39.8104265402844	74.1706161137441	160.833333333333	0.416759259259259	5.2
ID4	2017	O	311	3.54592592592593	2	0	1.09861228866811	0	81	9	22.6256983240223	5.3072625698324	163	0.545925925925926	13.011706
ID4	2017	O	310	2.64190972222222	13	7	2.63905732961526	2.07944154167984	136	11.6619037896906	29.1845493562232	0	166	0.641909722222222	12.611706
ID4	2016	E	310	3.4237037037037	2	1	1.09861228866811	0.693147180559945	33	5.74456264653803	11.1864406779661	9.49152542372881	160.833333333333	0.423703703703704	5.2
ID4	2017	O	313	5.42980324074074	7	3	2.07944154167984	1.38629436111989	36	6	9.25449871465296	25.706940874036	157	0.429803240740741	16.411706
ID4	2017	O	315	7.45172453703704	8	0	2.19722457733622	0	41	6.40312423743285	10.7329842931937	21.9895287958115	151	0.451724537037037	13.511706
ID4	2017	O	313	5.37077546296296	12	0	2.56494935746154	0	33	5.74456264653803	8.41836734693877	24.234693877551	157	0.370775462962963	15.511706
ID4	2016	E	310	3.42023148148148	4	4	1.6094379124341	1.6094379124341	70	8.36660026534076	20.3488372093023	13.3720930232558	160.833333333333	0.420231481481481	5.2
ID4	2016	E	312	5.33881944444444	4	0	1.6094379124341	0	66	8.12403840463596	21.5686274509804	9.47712418300654	152.866666666667	0.338819444444444	5.2
ID4	2017	O	311	3.59106481481481	6	1	1.94591014905531	0.693147180559945	86	9.2736184954957	22.8723404255319	22.3404255319149	163	0.591064814814815	12.111706
ID4	2016	E	312	5.35270833333333	9	1	2.30258509299405	0.693147180559945	62	7.87400787401181	17.4647887323944	17.4647887323944	152.866666666667	0.352708333333333	5.5
ID4	2016	E	312	5.363125	51	4	3.95124371858143	1.6094379124341	295	17.1755640373177	80.6010928961749	7.92349726775956	152.866666666667	0.363125	5.5
ID4	2017	O	315	7.38922453703704	2	0	1.09861228866811	0	44	6.6332495807108	12.6801152737752	13.8328530259366	151	0.389224537037037	12.811706
ID4	2017	O	311	3.49384259259259	33	50	3.52636052461616	3.93182563272433	284	16.8522995463527	78.4530386740332	95.3038674033149	163	0.493842592592593	13.311706
ID4	2017	O	313	5.39855324074074	4	1	1.6094379124341	0.693147180559945	64	8	16.710182767624	56.1357702349869	157	0.398553240740741	15.711706
ID4	2017	O	310	2.56204861111111	10	0	2.39789527279837	0	21	4.58257569495584	4.57516339869281	0	166	0.562048611111111	14.911706
ID4	2017	O	311	3.64787037037037	1	0	0.693147180559945	0	87	9.32737905308882	28.3387622149837	5.53745928338762	163	0.64787037037037	10.511706
ID4	2016	E	312	5.36659722222222	6	7	1.94591014905531	2.07944154167984	114	10.6770782520313	34.5454545454545	12.7272727272727	152.866666666667	0.366597222222222	5.3
ID4	2017	O	316	8.43327546296296	2	0	1.09861228866811	0	28	5.29150262212918	7.79944289693593	13.091922005571	148	0.433275462962963	11.911706
ID4	2017	O	311	3.6084375	2	0	1.09861228866811	0	38	6.16441400296898	11.6564417177914	35.2760736196319	163	0.6084375	11.511706
ID4	2017	O	311	3.45217592592593	2	2	1.09861228866811	1.09861228866811	74	8.60232526704263	21.2034383954155	69.3409742120344	163	0.452175925925926	13.311706
ID4	2016	E	314	7.62465277777778	4	19	1.6094379124341	2.99573227355399	215	14.6628782986152	56.282722513089	12.303664921466	144.9	0.624652777777778	5.6
ID4	2016	E	308	1.67982638888889	7	0	2.07944154167984	0	11	3.3166247903554	2.68292682926829	0	168.8	0.679826388888889	8.1
ID4	2017	O	313	5.41938657407407	5	0	1.79175946922805	0	31	5.56776436283002	7.94871794871795	19.4871794871795	157	0.419386574074074	16.211706
ID4	2017	O	310	2.59329861111111	38	0	3.66356164612965	0	46	6.78232998312527	9.93520518358531	26.3498920086393	166	0.593298611111111	14.111706
ID4	2017	O	315	7.33018518518519	4	5	1.6094379124341	1.79175946922805	77	8.77496438739212	20.5882352941176	4.01069518716578	151	0.330185185185185	9.811706
ID4	2017	O	311	3.65829861111111	32	29	3.49650756146648	3.40119738166216	292	17.0880074906351	75.0642673521851	54.4987146529563	163	0.658298611111111	10.011706
ID4	2016	E	314	7.65590277777778	4	3	1.6094379124341	1.38629436111989	80	8.94427190999916	21.9178082191781	35.3424657534247	144.9	0.655902777777778	5.2
ID4	2017	O	317	9.35440972222222	4	57	1.6094379124341	4.06044301054642	249	15.7797338380595	61.3300492610837	14.7783251231527	145	0.354409722222222	8.311706
ID4	2016	E	312	5.43951388888889	12	0	2.56494935746154	0	38	6.16441400296898	9.5	36.5	152.866666666667	0.439513888888889	5.9
ID4	2016	E	308	1.64857638888889	4	0	1.6094379124341	0	71	8.42614977317636	18.3937823834197	0	168.8	0.648576388888889	8.1
ID4	2016	E	308	1.62079861111111	5	0	1.79175946922805	0	17	4.12310562561766	4.48548812664908	0.79155672823219	168.8	0.620798611111111	8.2
ID4	2017	O	315	7.36143518518519	2	0	1.09861228866811	0	51	7.14142842854285	14.868804664723	9.32944606413994	151	0.361435185185185	11.011706
ID4	2017	O	315	7.35449074074074	7	0	2.07944154167984	0	24	4.89897948556636	6.25	2.08333333333333	151	0.354490740740741	11.011706
ID4	2017	O	315	7.35797453703704	3	0	1.38629436111989	0	19	4.35889894354067	5.23415977961433	5.50964187327824	151	0.357974537037037	11.011706
ID4	2017	O	315	7.4412962962963	7	0	2.07944154167984	0	5	2.23606797749979	1.30548302872063	2.87206266318538	151	0.441296296296296	13.411706
ID4	2016	E	314	7.53090277777778	56	23	4.04305126783455	3.17805383034795	348	18.6547581061776	82.2695035460993	23.1678486997636	144.9	0.530902777777778	6.2
ID4	2017	O	315	7.44478009259259	9	0	2.30258509299405	0	29	5.3851648071345	7.85907859078591	14.9051490514905	151	0.444780092592593	13.411706
ID4	2017	O	311	3.4799537037037	105	32	4.66343909411207	3.49650756146648	388	19.6977156035922	89.8148148148148	95.3703703703704	163	0.479953703703704	13.311706
ID4	2017	O	311	3.48342592592593	102	44	4.63472898822964	3.80666248977032	410	20.2484567313166	88.9370932754881	67.0281995661605	163	0.483425925925926	13.311706
ID4	2016	E	314	7.53784722222222	48	37	3.89182029811063	3.63758615972639	305	17.464249196573	73.1414868105516	22.7817745803357	144.9	0.537847222222222	6.4
ID4	2016	E	314	7.534375	106	15	4.67282883446191	2.77258872223978	312	17.6635217326557	85.4794520547945	23.2876712328767	144.9	0.534375	6.4
ID4	2016	E	314	7.54826388888889	6	18	1.94591014905531	2.94443897916644	236	15.3622914957372	60.0508905852417	79.6437659033079	144.9	0.548263888888889	6.4
ID4	2017	O	311	3.46953703703704	68	26	4.23410650459726	3.29583686600433	332	18.2208671582886	73.4513274336283	98.0088495575221	163	0.469537037037037	13.311706
ID4	2017	O	315	7.3787962962963	1	0	0.693147180559945	0	44	6.6332495807108	13.4969325153374	8.28220858895705	151	0.378796296296296	12.111706
ID4	2017	O	310	2.67315972222222	4	0	1.6094379124341	0	67	8.18535277187245	19.76401179941	0.589970501474926	166	0.673159722222222	12.511706
ID4	2017	O	313	5.37771990740741	6	6	1.94591014905531	1.94591014905531	72	8.48528137423857	19.6185286103542	36.5122615803815	157	0.377719907407407	15.511706
ID4	2016	E	312	5.33534722222222	7	2	2.07944154167984	1.09861228866811	23	4.79583152331272	7.12074303405573	3.09597523219814	152.866666666667	0.335347222222222	5.2
ID4	2017	O	310	2.60371527777778	13	2	2.63905732961526	1.09861228866811	50	7.07106781186548	11.1607142857143	4.91071428571429	166	0.603715277777778	13.411706
ID4	2016	E	312	5.34230324074074	2	2	1.09861228866811	1.09861228866811	74	8.60232526704263	23.4920634920635	9.84126984126984	152.866666666667	0.342303240740741	5.2
ID4	2017	O	316	8.42979166666667	3	0	1.38629436111989	0	33	5.74456264653803	9.73451327433628	3.53982300884956	148	0.429791666666667	11.911706
ID4	2017	O	317	9.36831018518519	18	8	2.94443897916644	2.19722457733622	118	10.8627804912002	30.1020408163265	9.43877551020408	145	0.368310185185185	8.511706
ID4	2017	O	316	8.34994212962963	7	0	2.07944154167984	0	24	4.89897948556636	6.99708454810496	0	148	0.34994212962963	9.411706
ID4	2017	O	313	5.46105324074074	11	23	2.484906649788	3.17805383034795	102	10.0995049383621	24.2280285035629	44.6555819477435	157	0.461053240740741	16.211706
ID4	2017	O	311	3.50425925925926	9	62	2.30258509299405	4.14313472639153	237	15.3948043183407	69.9115044247788	26.8436578171091	163	0.504259259259259	13.311706
ID4	2017	O	313	5.4541087962963	8	8	2.19722457733622	2.19722457733622	50	7.07106781186548	12.1359223300971	1.69902912621359	157	0.454108796296296	16.211706
ID4	2017	O	317	9.44815972222222	15	0	2.77258872223978	0	17	4.12310562561766	4.07673860911271	16.3069544364508	145	0.448159722222222	9.411706
ID4	2017	O	316	8.37424768518519	4	44	1.6094379124341	3.80666248977032	191	13.8202749610853	54.7277936962751	55.0143266475645	148	0.374247685185185	10.311706
ID4	2017	O	316	8.37077546296296	1	29	0.693147180559945	3.40119738166216	252	15.8745078663875	68.6648501362398	47.1389645776567	148	0.370775462962963	10.311706
ID4	2016	E	312	5.394375	3	1	1.38629436111989	0.693147180559945	66	8.12403840463596	17.8378378378378	51.0810810810811	152.866666666667	0.394375	5.3
ID4	2016	E	314	7.60381944444444	4	4	1.6094379124341	1.6094379124341	54	7.34846922834953	14.1732283464567	4.46194225721785	144.9	0.603819444444444	6
ID4	2016	E	309	2.42799768518518	4	41	1.6094379124341	3.73766961828337	235	15.3297097167559	63.0026809651474	68.9008042895442	164.816666666667	0.427997685185185	7.4
ID4	2016	E	309	2.43145833333333	100	1	4.61512051684126	0.693147180559945	231	15.1986841535707	64.7058823529412	62.1848739495798	164.816666666667	0.431458333333333	7.4
ID4	2017	O	310	2.58982638888889	28	0	3.36729582998647	0	40	6.32455532033676	8.51063829787234	6.59574468085106	166	0.589826388888889	14.111706
ID4	2017	O	317	9.4169212962963	5	0	1.79175946922805	0	28	5.29150262212918	7.97720797720798	0	145	0.416921296296296	8.311706
ID4	2017	O	318	10.4133912037037	95	32	4.56434819146784	3.49650756146648	244	15.6204993518133	59.95085995086	16.953316953317	142	0.413391203703704	14.811706
ID4	2017	O	313	5.49924768518519	3	0	1.38629436111989	0	38	6.16441400296898	9.29095354523227	72.6161369193154	157	0.499247685185185	15.911706
ID4	2016	E	309	2.69140046296296	23	30	3.17805383034795	3.43398720448515	255	15.9687194226713	70.4419889502762	10.4972375690608	164.816666666667	0.691400462962963	5.1
ID4	2017	O	311	3.49731481481481	91	58	4.52178857704904	4.07753744390572	367	19.157244060668	85.5477855477856	77.8554778554778	163	0.497314814814815	13.311706
ID4	2017	O	313	5.47146990740741	6	0	1.94591014905531	0	17	4.12310562561766	4.13625304136253	64.4768856447689	157	0.471469907407407	16.011706
ID4	2017	O	310	2.60024305555556	25	3	3.25809653802148	1.38629436111989	43	6.557438524302	9.40919037199125	0	166	0.600243055555556	13.411706
ID4	2017	O	310	2.5759375	21	1	3.09104245335832	0.693147180559945	38	6.16441400296898	8.08510638297872	0	166	0.5759375	14.111706
ID4	2017	O	317	9.40650462962963	4	0	1.6094379124341	0	40	6.32455532033676	11.6959064327485	0.292397660818713	145	0.40650462962963	8.311706
ID4	2017	O	313	5.41591435185185	7	0	2.07944154167984	0	27	5.19615242270663	6.55339805825243	6.55339805825243	157	0.415914351851852	16.211706
ID4	2017	O	315	7.42740740740741	20	24	3.04452243772342	3.2188758248682	118	10.8627804912002	30.3341902313625	11.0539845758355	151	0.427407407407407	13.411706
ID4	2017	O	316	8.39855324074074	9	7	2.30258509299405	2.07944154167984	119	10.9087121146357	34.393063583815	41.3294797687861	148	0.398553240740741	10.911706
ID4	2016	E	312	5.43256944444444	17	4	2.89037175789616	1.6094379124341	67	8.18535277187245	15.7647058823529	45.4117647058823	152.866666666667	0.432569444444444	5.9
ID4	2017	O	313	5.3603587962963	8	2	2.19722457733622	1.09861228866811	69	8.30662386291807	17.8756476683938	14.5077720207254	157	0.360358796296296	14.711706
ID4	2016	E	309	2.67402777777778	2	16	1.09861228866811	2.83321334405622	208	14.422205101856	58.7570621468927	6.49717514124294	164.816666666667	0.674027777777778	4.6
ID4	2017	O	317	9.39607638888889	3	0	1.38629436111989	0	41	6.40312423743285	12.1301775147929	27.5147928994083	145	0.396076388888889	8.511706
ID4	2017	O	317	9.3821875	6	0	1.94591014905531	0	45	6.70820393249937	13.2743362831858	6.19469026548673	145	0.3821875	8.511706
ID4	2016	E	308	1.67288194444444	3	8	1.38629436111989	2.19722457733622	184	13.5646599662505	44.4444444444444	98.3091787439614	168.8	0.672881944444444	8.1
ID4	2017	O	311	3.53898148148148	35	0	3.58351893845611	0	110	10.4880884817015	29.4117647058824	0	163	0.538981481481482	13.011706
ID4	2017	O	315	7.36837962962963	3	0	1.38629436111989	0	32	5.65685424949238	9.58083832335329	12.5748502994012	151	0.36837962962963	12.111706
ID4	2017	O	313	5.44716435185185	18	23	2.94443897916644	3.17805383034795	125	11.1803398874989	31.8066157760814	47.5826972010178	157	0.447164351851852	16.411706
ID4	2017	O	315	7.43783564814815	3	0	1.38629436111989	0	11	3.3166247903554	2.88713910761155	2.0997375328084	151	0.437835648148148	13.411706
ID4	2017	O	311	3.65134259259259	2	3	1.09861228866811	1.38629436111989	70	8.36660026534076	23.728813559322	11.5254237288136	163	0.651342592592593	10.511706
ID4	2017	O	317	9.37178240740741	36	44	3.61091791264422	3.80666248977032	325	18.0277563773199	79.4621026894866	3.17848410757946	145	0.371782407407407	8.511706
ID4	2017	O	310	2.65927083333333	10	4	2.39789527279837	1.6094379124341	97	9.8488578017961	21.2253829321663	0	166	0.659270833333333	12.511706
ID4	2016	E	309	2.38633101851852	42	15	3.76120011569356	2.77258872223978	145	12.0415945787923	40.0552486187845	42.5414364640884	164.816666666667	0.386331018518519	7.2
ID4	2017	O	313	5.38466435185185	7	12	2.07944154167984	2.56494935746154	48	6.92820323027551	11.7359413202934	62.1026894865526	157	0.384664351851852	15.511706
ID4	2017	O	317	9.45164351851852	7	0	2.07944154167984	0	16	4	4.14507772020725	3.8860103626943	145	0.451643518518519	9.411706
ID4	2017	O	313	5.40549768518519	14	1	2.70805020110221	0.693147180559945	57	7.54983443527075	13.2867132867133	38.2284382284382	157	0.405497685185185	15.711706
ID4	2017	O	315	7.45866898148148	2	1	1.09861228866811	0.693147180559945	110	10.4880884817015	30.812324929972	54.3417366946779	151	0.458668981481481	13.511706
ID4	2017	O	316	8.37771990740741	26	42	3.29583686600433	3.76120011569356	281	16.7630546142402	73.753280839895	45.6692913385827	148	0.377719907407407	10.311706
ID4	2017	O	317	9.39260416666667	7	0	2.07944154167984	0	45	6.70820393249937	12.3626373626374	29.3956043956044	145	0.392604166666667	8.511706
ID4	2016	E	314	7.64895833333333	2	2	1.09861228866811	1.09861228866811	70	8.36660026534076	20.5278592375367	62.1700879765396	144.9	0.648958333333333	5.2
ID4	2016	E	312	5.34576388888889	5	2	1.79175946922805	1.09861228866811	84	9.16515138991168	26.5822784810127	8.22784810126582	152.866666666667	0.345763888888889	5.5
ID4	2016	E	312	5.35965277777778	4	5	1.6094379124341	1.79175946922805	81	9	24.7706422018349	13.1498470948012	152.866666666667	0.359652777777778	5.5
ID4	2016	E	314	7.60729166666667	3	5	1.38629436111989	1.79175946922805	70	8.36660026534076	18.0412371134021	11.0824742268041	144.9	0.607291666666667	6
ID4	2017	O	317	9.33357638888889	5	0	1.79175946922805	0	25	5	7.14285714285714	5.42857142857143	145	0.333576388888889	8.211706
ID4	2016	E	312	5.39090277777778	5	2	1.79175946922805	1.09861228866811	93	9.64365076099295	23.6040609137056	39.5939086294416	152.866666666667	0.390902777777778	5.3
ID4	2017	O	311	3.59800925925926	5	3	1.79175946922805	1.38629436111989	99	9.9498743710662	30.6501547987616	32.5077399380805	163	0.598009259259259	11.511706
ID4	2017	O	315	7.33366898148148	10	0	2.39789527279837	0	34	5.8309518948453	8.07600950118765	1.18764845605701	151	0.333668981481481	9.811706
ID4	2017	O	311	3.66175925925926	9	11	2.30258509299405	2.484906649788	169	13	55.5921052631579	76.9736842105263	163	0.661759259259259	10.011706
ID4	2017	O	316	8.33605324074074	1	2	0.693147180559945	1.09861228866811	32	5.65685424949238	9.8159509202454	2.14723926380368	148	0.336053240740741	8.211706
ID4	2017	O	313	5.47841435185185	10	0	2.39789527279837	0	16	4	3.85542168674699	70.8433734939759	157	0.478414351851852	16.011706
ID4	2017	O	315	7.38228009259259	1	0	0.693147180559945	0	46	6.78232998312527	13.7313432835821	5.67164179104478	151	0.382280092592593	12.111706
ID4	2017	O	316	8.3916087962963	7	6	2.07944154167984	1.94591014905531	159	12.6095202129185	46.0869565217391	65.7971014492754	148	0.391608796296296	10.911706
ID4	2016	E	314	7.54131944444444	114	28	4.74493212836325	3.36729582998647	373	19.313207915828	92.3267326732673	30.1980198019802	144.9	0.541319444444444	6.4
ID4	2017	O	311	3.5737037037037	15	0	2.77258872223978	0	66	8.12403840463596	17.9347826086957	0	163	0.573703703703704	12.111706
ID4	2017	O	313	5.4853587962963	7	1	2.07944154167984	0.693147180559945	23	4.79583152331272	5.45023696682464	63.2701421800948	157	0.485358796296296	16.011706
ID4	2017	O	311	3.52162037037037	6	36	1.94591014905531	3.61091791264422	207	14.3874945699382	51.75	28	163	0.52162037037037	13.311706
ID4	2017	O	311	3.56675925925926	99	14	4.60517018598809	2.70805020110221	248	15.7480157480236	62.4685138539043	13.0982367758186	163	0.566759259259259	12.611706
ID4	2017	O	310	2.6384375	62	27	4.14313472639153	3.3322045101752	289	17	56.4453125	0	166	0.6384375	12.611706
ID4	2017	O	313	5.36383101851852	6	0	1.94591014905531	0	35	5.91607978309962	9.58904109589041	19.7260273972603	157	0.363831018518519	14.711706
ID4	2017	O	317	9.35789351851852	67	6	4.21950770517611	1.94591014905531	182	13.490737563232	45.8438287153652	25.1889168765743	145	0.357893518518519	8.311706
ID4	2016	E	308	1.61732638888889	6	0	1.94591014905531	0	20	4.47213595499958	5.31914893617021	2.12765957446809	168.8	0.617326388888889	8.2
ID4	2017	O	317	9.45858796296296	16	9	2.83321334405622	2.30258509299405	72	8.48528137423857	18.8976377952756	11.2860892388451	145	0.458587962962963	9.411706
ID4	2017	O	311	3.5112037037037	15	3	2.77258872223978	1.38629436111989	124	11.13552872566	35.4285714285714	25.7142857142857	163	0.511203703703704	13.311706
ID4	2016	E	314	7.54479166666667	17	72	2.89037175789616	4.29045944114839	277	16.6433169770932	71.948051948052	93.2467532467532	144.9	0.544791666666667	6.4
ID4	2017	O	317	9.36483796296296	3	0	1.38629436111989	0	26	5.09901951359278	6.68380462724936	7.96915167095116	145	0.364837962962963	8.511706
ID4	2017	O	317	9.43081018518519	140	6	4.94875989037817	1.94591014905531	254	15.9373774505092	60.4761904761905	3.80952380952381	145	0.430810185185185	8.911706
ID4	2017	O	317	9.42732638888889	0	8	0	2.19722457733622	152	12.328828005938	38.676844783715	5.08905852417303	145	0.427326388888889	8.911706
ID4	2017	O	317	9.37872685185185	59	71	4.0943445622221	4.27666611901606	278	16.6733320005331	71.46529562982	27.7634961439589	145	0.378726851851852	8.511706
ID4	2017	O	318	10.340462962963	7	0	2.07944154167984	0	32	5.65685424949238	8.64864864864865	4.05405405405405	142	0.340462962962963	12.211706
ID4	2017	O	316	8.36730324074074	3	36	1.38629436111989	3.61091791264422	203	14.247806848775	54.8648648648649	47.027027027027	148	0.367303240740741	10.311706
ID4	2017	O	317	9.44469907407407	4	4	1.6094379124341	1.6094379124341	192	13.856406460551	47.1744471744472	31.4496314496315	145	0.444699074074074	8.911706
ID4	2016	E	314	7.61423611111111	7	0	2.07944154167984	0	70	8.36660026534076	17.9948586118252	2.5706940874036	144.9	0.614236111111111	6
ID4	2017	O	318	10.3439467592593	4	0	1.6094379124341	0	25	5	6.79347826086956	7.60869565217391	142	0.343946759259259	13.111706
ID4	2017	O	316	8.36383101851852	3	24	1.38629436111989	3.2188758248682	212	14.560219778561	56.5333333333333	63.4666666666667	148	0.363831018518519	9.411706
ID4	2017	O	311	3.59453703703704	4	2	1.6094379124341	1.09861228866811	65	8.06225774829855	16.4556962025316	32.9113924050633	163	0.594537037037037	11.511706
ID4	2017	O	317	9.45511574074074	3	0	1.38629436111989	0	20	4.47213595499958	5.26315789473684	0.263157894736842	145	0.455115740740741	9.411706
ID4	2017	O	315	7.45519675925926	4	2	1.6094379124341	1.09861228866811	75	8.66025403784439	20.7182320441989	28.4530386740331	151	0.455196759259259	13.511706
ID4	2017	O	313	5.47494212962963	5	0	1.79175946922805	0	13	3.60555127546399	3.2258064516129	62.2828784119107	157	0.47494212962963	16.011706
ID4	2016	E	314	7.52395833333333	99	43	4.60517018598809	3.78418963391826	373	19.313207915828	86.5429234338747	3.48027842227378	144.9	0.523958333333333	6.2
ID4	2017	O	311	3.5146875	47	1	3.87120101090789	0.693147180559945	142	11.916375287813	40.8045977011494	64.9425287356322	163	0.5146875	13.311706
ID4	2017	O	316	8.34646990740741	3	3	1.38629436111989	1.38629436111989	45	6.70820393249937	13.4730538922156	1.19760479041916	148	0.346469907407407	9.411706
ID4	2017	O	316	8.41591435185185	13	1	2.63905732961526	0.693147180559945	56	7.48331477354788	14.5454545454545	5.19480519480519	148	0.415914351851852	11.611706
ID4	2017	O	311	3.52856481481481	13	13	2.63905732961526	2.63905732961526	184	13.5646599662505	43.1924882629108	23.7089201877934	163	0.528564814814815	13.311706
ID4	2017	O	316	8.38118055555556	70	1	4.26267987704132	0.693147180559945	209	14.456832294801	59.375	39.4886363636364	148	0.381180555555556	10.311706
ID4	2017	O	313	5.41244212962963	2	5	1.09861228866811	1.79175946922805	65	8.06225774829855	16.1290322580645	22.8287841191067	157	0.41244212962963	16.211706
ID4	2016	E	312	5.38743055555556	11	36	2.484906649788	3.61091791264422	123	11.0905365064094	32.8	67.2	152.866666666667	0.387430555555556	5.3
ID4	2017	O	315	7.41699074074074	8	1	2.19722457733622	0.693147180559945	14	3.74165738677394	3.81471389645777	0.544959128065395	151	0.416990740740741	13.311706
ID4	2017	O	310	2.57940972222222	38	1	3.66356164612965	0.693147180559945	37	6.08276253029822	7.74058577405858	2.92887029288703	166	0.579409722222222	14.111706
ID4	2016	E	308	1.64510416666667	76	2	4.34380542185368	1.09861228866811	140	11.8321595661992	35.1758793969849	0	168.8	0.645104166666667	8.1
ID4	2017	O	311	3.50773148148148	9	8	2.30258509299405	2.19722457733622	75	8.66025403784439	22.5225225225225	8.10810810810811	163	0.507731481481482	13.311706
ID4	2017	O	313	5.50271990740741	6	3	1.94591014905531	1.38629436111989	87	9.32737905308882	20.6161137440758	63.7440758293839	157	0.502719907407407	15.911706
ID4	2017	O	317	9.44122685185185	9	0	2.30258509299405	0	54	7.34846922834953	12.6760563380282	24.4131455399061	145	0.441226851851852	8.911706
ID4	2016	E	308	1.65204861111111	29	0	3.40119738166216	0	127	11.2694276695846	31.1274509803922	6.12745098039216	168.8	0.652048611111111	8.1
ID4	2017	O	316	8.41244212962963	1	0	0.693147180559945	0	44	6.6332495807108	12.6801152737752	2.01729106628242	148	0.41244212962963	11.611706
ID4	2017	O	310	2.64885416666667	8	55	2.19722457733622	4.02535169073515	234	15.2970585407784	47.1774193548387	5.24193548387097	166	0.648854166666667	12.611706
ID4	2017	O	313	5.4228587962963	8	0	2.19722457733622	0	6	2.44948974278318	1.53061224489796	1.78571428571429	157	0.422858796296296	16.211706
ID4	2017	O	311	3.52509259259259	14	31	2.70805020110221	3.46573590279973	261	16.1554944214035	73.109243697479	23.249299719888	163	0.525092592592593	13.311706
ID4	2017	O	313	5.46452546296296	14	1	2.70805020110221	0.693147180559945	21	4.58257569495584	5.01193317422434	53.4606205250597	157	0.464525462962963	16.211706
ID4	2017	O	311	3.47648148148148	60	76	4.11087386417331	4.34380542185368	387	19.672315572906	86.5771812080537	95.7494407158837	163	0.476481481481482	13.311706
ID4	2016	E	312	5.44298611111111	6	7	1.94591014905531	2.07944154167984	63	7.93725393319377	16.2371134020619	26.2886597938144	152.866666666667	0.442986111111111	5.9
ID4	2016	E	314	7.55868055555556	7	0	2.07944154167984	0	43	6.557438524302	11.7808219178082	10.6849315068493	144.9	0.558680555555556	6.2
ID4	2017	O	317	9.35094907407407	9	0	2.30258509299405	0	53	7.28010988928052	13.9473684210526	36.3157894736842	145	0.350949074074074	8.311706
ID4	2017	O	313	5.49230324074074	10	0	2.39789527279837	0	12	3.46410161513775	2.94117647058824	24.7549019607843	157	0.492303240740741	15.911706
ID4	2016	E	308	1.65552083333333	16	27	2.83321334405622	3.3322045101752	240	15.4919333848297	57.2792362768496	8.59188544152745	168.8	0.655520833333333	8.1
ID4	2016	E	314	7.596875	6	0	1.94591014905531	0	56	7.48331477354788	14.070351758794	8.5427135678392	144.9	0.596875	6
ID4	2016	E	314	7.62119212962963	2	9	1.09861228866811	2.30258509299405	187	13.6747943311773	47.5826972010178	18.0661577608142	144.9	0.62119212962963	5.6
ID4	2017	O	313	5.48188657407407	5	0	1.79175946922805	0	10	3.16227766016838	2.45700245700246	62.6535626535627	157	0.481886574074074	16.011706
ID4	2017	O	316	8.38465277777778	7	0	2.07944154167984	0	60	7.74596669241483	17.5438596491228	16.6666666666667	148	0.384652777777778	10.311706
ID4	2017	O	316	8.356875	3	0	1.38629436111989	0	27	5.19615242270663	7.91788856304985	2.63929618768328	148	0.356875	9.411706
ID4	2017	O	316	8.40202546296296	2	6	1.09861228866811	1.94591014905531	100	10	27.6243093922652	43.9226519337017	148	0.402025462962963	10.911706
ID4	2016	E	312	5.43604166666667	11	0	2.484906649788	0	37	6.08276253029822	9.56072351421188	24.2894056847545	152.866666666667	0.436041666666667	5.9
ID4	2017	O	316	8.38813657407407	1	12	0.693147180559945	2.56494935746154	115	10.7238052947636	34.0236686390533	31.6568047337278	148	0.388136574074074	10.911706
ID4	2017	O	313	5.45758101851852	8	3	2.19722457733622	1.38629436111989	87	9.32737905308882	21.6957605985037	9.97506234413965	157	0.457581018518519	16.211706
ID4	2017	O	313	5.48883101851852	6	0	1.94591014905531	0	23	4.79583152331272	5.66502463054187	32.0197044334975	157	0.488831018518519	16.011706
ID4	2017	O	315	7.35103009259259	2	0	1.09861228866811	0	11	3.3166247903554	3.01369863013699	1.0958904109589	151	0.351030092592593	11.011706
ID4	2017	O	311	3.50078703703704	24	1	3.2188758248682	0.693147180559945	79	8.88819441731559	20.7349081364829	3.6745406824147	163	0.500787037037037	13.311706
ID4	2017	O	313	5.49577546296296	10	0	2.39789527279837	0	14	3.74165738677394	3.35731414868106	67.6258992805755	157	0.495775462962963	15.911706
ID4	2016	E	308	1.64163194444444	3	44	1.38629436111989	3.80666248977032	267	16.3401346383682	65.6019656019656	39.8034398034398	168.8	0.641631944444444	8.1
ID4	2017	O	313	5.46799768518519	12	0	2.56494935746154	0	11	3.3166247903554	2.63157894736842	63.3971291866029	157	0.467997685185185	16.211706
ID4	2017	O	311	3.51814814814815	92	25	4.53259949315326	3.25809653802148	319	17.8605710994918	82.0051413881748	71.7223650385604	163	0.518148148148148	13.311706
ID11	2016	R	318	4.5984375	200	4	5.30330490805908	1.6094379124341	335	18.3030052177231	70.6751054852321	72.7848101265823	178.8	0.5984375	9.4
ID11	2016	R	322	8.44039351851852	18	0	2.94443897916644	0	60	7.74596669241483	12.1212121212121	2.22222222222222	161.2	0.440393518518519	6.7
ID11	2016	R	324	10.4925347222222	5	3	1.79175946922805	1.38629436111989	111	10.5356537528527	30.6629834254144	82.5966850828729	152.4	0.492534722222222	4.9
ID11	2016	R	324	10.4196180555556	3	12	1.38629436111989	2.56494935746154	206	14.3527000944073	48.4705882352941	4.94117647058823	152.4	0.419618055555556	4.6
ID11	2016	R	319	5.56141203703704	102	40	4.63472898822964	3.71357206670431	291	17.058722109232	59.2668024439918	71.0794297352342	174.4	0.561412037037037	13.6
ID11	2016	R	324	10.4230902777778	9	17	2.30258509299405	2.89037175789616	185	13.6014705087354	45.2322738386308	6.84596577017115	152.4	0.423090277777778	4.6
ID11	2016	R	322	8.46469907407407	76	1	4.34380542185368	0.693147180559945	95	9.74679434480896	18.8118811881188	60	161.2	0.464699074074074	6.5
ID11	2016	R	323	9.53112268518518	16	6	2.83321334405622	1.94591014905531	154	12.4096736459909	33.5511982570806	9.15032679738562	156.8	0.531122685185185	3.4
ID11	2016	R	322	8.49247685185185	155	27	5.04985600724954	3.3322045101752	344	18.5472369909914	74.6203904555314	6.72451193058568	161.2	0.492476851851852	6.6
ID11	2016	R	318	4.52900462962963	126	36	4.84418708645859	3.61091791264422	292	17.0880074906351	69.6897374701671	6.20525059665871	178.8	0.52900462962963	8.7
ID11	2016	R	319	5.5718287037037	12	0	2.56494935746154	0	134	11.5758369027902	28.755364806867	53.0042918454936	174.4	0.571828703703704	13.6
ID11	2016	R	319	5.65864583333333	13	4	2.63905732961526	1.6094379124341	114	10.6770782520313	25.3333333333333	80.8888888888889	174.4	0.658645833333333	13.3
ID11	2016	R	316	2.67178240740741	6	20	1.94591014905531	3.04452243772342	168	12.9614813968157	50.4504504504504	36.9369369369369	187.6	0.671782407407407	6.3
ID11	2016	R	320	6.66108796296296	21	0	3.09104245335832	0	28	5.29150262212918	5.9447983014862	19.1082802547771	170	0.661087962962963	9.3
ID11	2016	R	319	5.55793981481481	41	2	3.73766961828337	1.09861228866811	93	9.64365076099295	17.6136363636364	70.0757575757576	174.4	0.557939814814815	13.6
ID11	2016	R	318	4.57761574074074	94	9	4.55387689160054	2.30258509299405	196	14	39.6761133603239	40.2834008097166	178.8	0.577615740740741	9.4
ID11	2016	R	319	5.64127314814815	30	29	3.43398720448515	3.40119738166216	194	13.9283882771841	44.3935926773455	27.0022883295195	174.4	0.641273148148148	13.5
ID11	2016	R	320	6.64372685185185	148	0	5.00394630594546	0	199	14.1067359796659	42.4307036247335	55.0106609808102	170	0.643726851851852	9.5
ID11	2016	R	319	5.63085648148148	7	55	2.07944154167984	4.02535169073515	137	11.7046999107196	34.7715736040609	11.6751269035533	174.4	0.630856481481481	13.2
ID11	2016	R	322	8.44386574074074	18	1	2.94443897916644	0.693147180559945	49	7	10.3594080338266	24.9471458773784	161.2	0.443865740740741	6.7
ID11	2016	R	319	5.61349537037037	5	6	1.79175946922805	1.94591014905531	54	7.34846922834953	13.1707317073171	44.8780487804878	174.4	0.61349537037037	13.5
ID11	2016	R	322	8.53761574074074	9	2	2.30258509299405	1.09861228866811	74	8.60232526704263	15.7112526539278	52.0169851380042	161.2	0.537615740740741	6.7
ID11	2016	R	320	6.67903935185185	3	7	1.38629436111989	2.07944154167984	125	11.1803398874989	27.7777777777778	3.33333333333333	170	0.679039351851852	9.3
ID11	2016	R	323	9.54153935185185	11	1	2.484906649788	0.693147180559945	154	12.4096736459909	33.9955849889625	0.441501103752759	156.8	0.541539351851852	3.4
ID11	2016	R	319	5.55446759259259	38	16	3.66356164612965	2.83321334405622	328	18.1107702762748	75.4022988505747	45.7471264367816	174.4	0.554467592592593	13.6
ID11	2016	R	322	8.47858796296296	64	2	4.17438726989564	1.09861228866811	122	11.0453610171873	25.4697286012526	26.3048016701461	161.2	0.478587962962963	6.7
ID11	2016	R	318	4.56372685185185	21	0	3.09104245335832	0	80	8.94427190999916	16.8067226890756	50	178.8	0.563726851851852	9
ID11	2016	R	325	11.4749074074074	13	4	2.63905732961526	1.6094379124341	127	11.2694276695846	30.3827751196172	5.26315789473684	148	0.474907407407407	3.5
ID11	2016	R	324	10.4682291666667	20	0	3.04452243772342	0	43	6.557438524302	8.88429752066116	85.9504132231405	152.4	0.468229166666667	5.5
ID11	2016	R	318	4.51163194444444	4	8	1.6094379124341	2.19722457733622	204	14.2828568570857	51.1278195488722	0.25062656641604	178.8	0.511631944444444	8.7
ID11	2016	R	324	10.5064351851852	5	1	1.79175946922805	0.693147180559945	84	9.16515138991168	20.9476309226933	60.3491271820449	152.4	0.506435185185185	4.9
ID11	2016	R	325	11.4158796296296	53	6	3.98898404656427	1.94591014905531	157	12.5299640861417	30.4263565891473	24.6124031007752	148	0.41587962962963	2.6
ID11	2016	R	316	2.64747685185185	0	7	0	2.07944154167984	121	11	41.156462585034	49.3197278911565	187.6	0.647476851851852	6.3
ID11	2016	R	316	2.65789351851852	3	2	1.38629436111989	1.09861228866811	169	13	47.2067039106145	11.731843575419	187.6	0.657893518518519	6.3
ID11	2016	R	319	5.62738425925926	7	10	2.07944154167984	2.39789527279837	80	8.94427190999916	20.671834625323	31.266149870801	174.4	0.627384259259259	13.2
ID11	2016	R	316	2.64052083333333	5	7	1.79175946922805	2.07944154167984	136	11.6619037896906	36.9565217391304	7.60869565217391	187.6	0.640520833333333	6.3
ID11	2016	R	318	4.5081712962963	0	31	0	3.46573590279973	208	14.422205101856	53.6082474226804	2.06185567010309	178.8	0.508171296296296	8.4
ID11	2016	R	323	9.53458333333333	10	7	2.39789527279837	2.07944154167984	182	13.490737563232	40.625	4.6875	156.8	0.534583333333333	3.4
ID11	2016	R	325	11.467974537037	7	1	2.07944154167984	0.693147180559945	72	8.48528137423857	17.8217821782178	16.0891089108911	148	0.467974537037037	3.2
ID11	2016	R	324	10.4786458333333	9	0	2.30258509299405	0	109	10.4403065089106	23.9035087719298	39.6929824561403	152.4	0.478645833333333	5
ID11	2016	R	324	10.4821180555556	3	32	1.38629436111989	3.49650756146648	166	12.8840987267251	40.1937046004843	34.1404358353511	152.4	0.482118055555556	5
ID11	2016	R	318	4.58456018518519	95	5	4.56434819146784	1.79175946922805	135	11.6189500386223	28.5412262156448	29.1754756871036	178.8	0.584560185185185	9.4
ID11	2016	R	320	6.65414351851852	66	4	4.20469261939097	1.6094379124341	83	9.1104335791443	17.0781893004115	35.8024691358025	170	0.654143518518518	9.5
ID11	2016	R	324	10.4161458333333	2	3	1.09861228866811	1.38629436111989	89	9.4339811320566	22.7040816326531	9.69387755102041	152.4	0.416145833333333	4.6
ID11	2016	R	319	5.58224537037037	5	53	1.79175946922805	3.98898404656427	164	12.8062484748657	36.7713004484305	23.3183856502242	174.4	0.58224537037037	13.9
ID11	2016	R	318	4.51858796296296	4	21	1.6094379124341	3.09104245335832	134	11.5758369027902	35.8288770053476	4.54545454545455	178.8	0.518587962962963	8.7
ID11	2016	R	324	10.4751736111111	11	2	2.484906649788	1.09861228866811	58	7.61577310586391	12.7753303964758	47.5770925110132	152.4	0.475173611111111	5
ID11	2016	R	324	10.4473958333333	4	0	1.6094379124341	0	67	8.18535277187245	17.005076142132	13.9593908629442	152.4	0.447395833333333	5.8
ID11	2016	R	324	10.4439351851852	4	0	1.6094379124341	0	61	7.81024967590665	16.6212534059946	3.81471389645777	152.4	0.443935185185185	5.8
ID11	2016	R	319	5.64821759259259	8	10	2.19722457733622	2.39789527279837	111	10.5356537528527	24.025974025974	52.5974025974026	174.4	0.648217592592593	13.5
ID11	2016	R	324	10.4265625	8	10	2.19722457733622	2.39789527279837	170	13.0384048104053	40.5727923627685	21.7183770883055	152.4	0.4265625	4.6
ID11	2016	R	322	8.42650462962963	15	0	2.77258872223978	0	24	4.89897948556636	4.93827160493827	13.5802469135802	161.2	0.42650462962963	6.4
ID11	2016	R	319	5.66210648148148	10	0	2.39789527279837	0	133	11.5325625946708	29.5555555555556	85.3333333333333	174.4	0.662106481481481	13.3
ID11	2016	R	322	8.4334375	21	0	3.09104245335832	0	36	6	6.97674418604651	5.42635658914729	161.2	0.4334375	6.7
ID11	2016	R	318	4.54289351851852	12	8	2.56494935746154	2.19722457733622	222	14.8996644257513	52.60663507109	27.4881516587678	178.8	0.542893518518519	8.8
ID11	2016	R	316	2.66135416666667	4	11	1.6094379124341	2.484906649788	209	14.456832294801	54.4270833333333	22.9166666666667	187.6	0.661354166666667	6.3
ID11	2016	R	319	5.65516203703704	7	6	2.07944154167984	1.94591014905531	143	11.9582607431014	31.4285714285714	63.7362637362637	174.4	0.655162037037037	13.5
ID11	2016	R	318	4.55331018518519	114	26	4.74493212836325	3.29583686600433	245	15.6524758424985	53.3769063180828	42.2657952069717	178.8	0.553310185185185	9
ID11	2016	R	319	5.54405092592593	117	2	4.77068462446567	1.09861228866811	248	15.7480157480236	59.4724220623501	29.0167865707434	174.4	0.544050925925926	13.7
ID11	2016	R	325	11.4089467592593	181	12	5.2040066870768	2.56494935746154	329	18.1383571472171	66.1971830985916	46.0764587525151	148	0.408946759259259	2.6
ID11	2016	R	323	9.53805555555556	18	3	2.94443897916644	1.38629436111989	144	12	30.9677419354839	5.37634408602151	156.8	0.538055555555556	3.4
ID11	2016	R	324	10.4508680555556	7	2	2.07944154167984	1.09861228866811	81	9	20.0992555831266	34.2431761786601	152.4	0.450868055555556	5.5
ID11	2016	R	324	10.4612847222222	23	0	3.17805383034795	0	25	5	4.87329434697856	79.7270955165692	152.4	0.461284722222222	5.5
ID11	2016	R	322	8.46815972222222	24	12	3.2188758248682	2.56494935746154	54	7.34846922834953	11.3445378151261	25.6302521008403	161.2	0.468159722222222	6.5
ID11	2016	R	324	10.4578125	36	0	3.61091791264422	0	37	6.08276253029822	7.25490196078431	53.5294117647059	152.4	0.4578125	5.5
ID11	2016	R	322	8.54108796296296	21	1	3.09104245335832	0.693147180559945	106	10.295630140987	23.8738738738739	26.8018018018018	161.2	0.541087962962963	6.7
ID11	2016	R	322	8.53413194444444	36	7	3.61091791264422	2.07944154167984	157	12.5299640861417	30.6640625	64.2578125	161.2	0.534131944444444	6.7
ID11	2016	R	322	8.46121527777778	22	0	3.13549421592915	0	64	8	13.1147540983607	52.8688524590164	161.2	0.461215277777778	6.5
ID11	2016	R	319	5.62391203703704	6	0	1.94591014905531	0	90	9.48683298050514	23.5602094240838	48.6910994764398	174.4	0.623912037037037	13.2
ID11	2016	R	318	4.55678240740741	38	3	3.66356164612965	1.38629436111989	149	12.2065556157337	31.7697228144989	84.6481876332623	178.8	0.556782407407407	9
ID11	2016	R	319	5.63780092592593	3	11	1.38629436111989	2.484906649788	69	8.30662386291807	18.1102362204724	17.8477690288714	174.4	0.637800925925926	13.5
ID11	2016	R	322	8.42303240740741	19	0	2.99573227355399	0	22	4.69041575982343	4.5643153526971	9.12863070539419	161.2	0.423032407407407	6.4
ID11	2016	R	316	2.63357638888889	4	14	1.6094379124341	2.70805020110221	227	15.0665191733194	57.3232323232323	5.05050505050505	187.6	0.633576388888889	6.4
ID11	2016	R	316	2.6509375	3	3	1.38629436111989	1.38629436111989	82	9.05538513813742	25.3869969040248	8.97832817337461	187.6	0.6509375	6.3
ID11	2016	R	322	8.48206018518519	18	43	2.94443897916644	3.78418963391826	177	13.3041346956501	38.3947939262473	38.8286334056399	161.2	0.482060185185185	6.7
ID11	2016	R	318	4.59149305555556	7	1	2.07944154167984	0.693147180559945	85	9.21954445729289	20.5811138014528	10.4116222760291	178.8	0.591493055555556	9.4
ID11	2016	R	319	5.53710648148148	10	0	2.39789527279837	0	137	11.7046999107196	31.4220183486239	34.4036697247706	174.4	0.537106481481481	13.7
ID11	2016	R	318	4.50122685185185	82	42	4.4188406077966	3.76120011569356	330	18.1659021245849	75.6880733944954	0.688073394495413	178.8	0.501226851851852	8.4
ID11	2016	R	319	5.64474537037037	14	21	2.70805020110221	3.09104245335832	118	10.8627804912002	29.064039408867	15.5172413793103	174.4	0.64474537037037	13.5
ID11	2016	R	316	2.6544212962963	4	0	1.6094379124341	0	76	8.71779788708135	20.8791208791209	0	187.6	0.654421296296296	6.3
ID11	2016	R	320	6.67556712962963	3	4	1.38629436111989	1.6094379124341	121	11	28.0742459396752	3.48027842227378	170	0.67556712962963	9.3
ID11	2016	R	320	6.65761574074074	16	0	2.83321334405622	0	27	5.19615242270663	5.61330561330561	18.7110187110187	170	0.657615740740741	9.3
ID11	2016	R	319	5.65168981481481	6	2	1.94591014905531	1.09861228866811	170	13.0384048104053	38.3747178329571	60.9480812641084	174.4	0.651689814814815	13.5
ID11	2016	R	322	8.47164351851852	12	0	2.56494935746154	0	46	6.78232998312527	10.1098901098901	23.956043956044	161.2	0.471643518518519	6.7
ID11	2016	R	322	8.5271875	30	24	3.43398720448515	3.2188758248682	135	11.6189500386223	28.6624203821656	75.7961783439491	161.2	0.5271875	6.9
ID11	2016	R	324	10.5029513888889	6	2	1.94591014905531	1.09861228866811	79	8.88819441731559	21.0106382978723	53.4574468085106	152.4	0.502951388888889	4.9
ID11	2016	R	324	10.4335069444444	171	0	5.14749447681345	0	206	14.3527000944073	49.400479616307	16.5467625899281	152.4	0.433506944444444	5.8
ID11	2016	R	318	4.61579861111111	2	75	1.09861228866811	4.33073334028633	156	12.4899959967968	40.1028277634961	8.9974293059126	178.8	0.615798611111111	9.7
ID11	2016	R	320	6.68252314814815	6	12	1.94591014905531	2.56494935746154	157	12.5299640861417	35.2017937219731	1.5695067264574	170	0.682523148148148	9.3
ID11	2016	R	322	8.49594907407407	145	3	4.98360662170834	1.38629436111989	307	17.5214154679352	69.3002257336343	2.25733634311512	161.2	0.495949074074074	6.6
ID11	2016	R	320	6.68945601851852	12	0	2.56494935746154	0	59	7.68114574786861	12.7982646420824	12.3644251626898	170	0.689456018518519	9.3
ID11	2016	R	320	6.69292824074074	5	16	1.79175946922805	2.83321334405622	175	13.228756555323	39.1498881431767	1.11856823266219	170	0.692928240740741	9.3
ID11	2016	R	324	10.5098958333333	9	0	2.30258509299405	0	83	9.1104335791443	21.957671957672	39.6825396825397	152.4	0.509895833333333	4.9
ID11	2016	R	318	4.59497685185185	55	1	4.02535169073515	0.693147180559945	152	12.328828005938	34.703196347032	74.6575342465753	178.8	0.594976851851852	9.4
ID11	2016	R	323	9.52070601851852	18	11	2.94443897916644	2.484906649788	219	14.7986485869487	49.6598639455782	0	156.8	0.520706018518518	3.4
ID11	2016	R	322	8.45428240740741	9	0	2.30258509299405	0	67	8.18535277187245	14.4708423326134	7.99136069114471	161.2	0.454282407407407	6.5
ID11	2016	R	320	6.66456018518519	15	0	2.77258872223978	0	42	6.48074069840786	8.97435897435897	12.1794871794872	170	0.664560185185185	9.3
ID11	2016	R	316	2.64399305555556	6	2	1.94591014905531	1.09861228866811	134	11.5758369027902	34.1836734693878	47.9591836734694	187.6	0.643993055555556	6.3
ID11	2016	R	322	8.45775462962963	7	5	2.07944154167984	1.79175946922805	99	9.9498743710662	22.4489795918367	2.94784580498866	161.2	0.45775462962963	6.5
ID11	2016	R	319	5.56835648148148	30	15	3.43398720448515	2.77258872223978	175	13.228756555323	38.2932166301969	41.7943107221007	174.4	0.568356481481481	13.6
ID11	2016	R	318	4.48733796296296	5	4	1.79175946922805	1.6094379124341	119	10.9087121146357	33.9031339031339	2.56410256410256	178.8	0.487337962962963	8.2
ID11	2016	R	318	4.62274305555556	18	39	2.94443897916644	3.68887945411394	131	11.4455231422596	32.8320802005013	38.0952380952381	178.8	0.622743055555556	9.7
ID11	2016	R	324	10.5237847222222	2	6	1.09861228866811	1.94591014905531	224	14.9666295470958	53.5885167464115	67.4641148325359	152.4	0.523784722222222	4.8
ID11	2016	R	318	4.62621527777778	9	54	2.30258509299405	4.00733318523247	167	12.9228479833201	38.0410022779043	31.2072892938497	178.8	0.626215277777778	9.7
ID11	2016	R	324	10.5168402777778	5	24	1.79175946922805	3.2188758248682	196	14	45.5813953488372	75.8139534883721	152.4	0.516840277777778	4.8
ID11	2016	R	318	4.50469907407407	111	9	4.71849887129509	2.30258509299405	337	18.3575597506858	79.6690307328605	4.25531914893617	178.8	0.504699074074074	8.4
ID11	2016	R	318	4.61928240740741	4	21	1.6094379124341	3.09104245335832	97	9.8488578017961	25.8666666666667	12.8	178.8	0.619282407407407	9.7
ID11	2016	R	319	5.54753472222222	13	74	2.63905732961526	4.31748811353631	203	14.247806848775	47.9905437352246	27.1867612293144	174.4	0.547534722222222	13.7
ID11	2016	R	318	4.5706712962963	72	2	4.29045944114839	1.09861228866811	175	13.228756555323	35.9342915811088	71.4579055441478	178.8	0.570671296296296	9
ID11	2016	R	324	10.4057291666667	11	0	2.484906649788	0	33	5.74456264653803	7.02127659574468	5.1063829787234	152.4	0.405729166666667	4.8
ID11	2016	R	318	4.58108796296296	24	11	3.2188758248682	2.484906649788	166	12.8840987267251	34.0862422997947	45.3798767967146	178.8	0.581087962962963	9.4
ID11	2016	R	319	5.53363425925926	68	1	4.23410650459726	0.693147180559945	189	13.7477270848675	43.75	41.8981481481481	174.4	0.533634259259259	13.7
ID11	2016	R	322	8.52371527777778	27	0	3.3322045101752	0	97	9.8488578017961	20	74.4329896907217	161.2	0.523715277777778	6.9
ID11	2016	R	318	4.60190972222222	14	30	2.70805020110221	3.43398720448515	153	12.369316876853	33.2608695652174	84.3478260869565	178.8	0.601909722222222	9.4
ID11	2016	R	318	4.48385416666667	6	2	1.94591014905531	1.09861228866811	136	11.6619037896906	36.9565217391304	4.07608695652174	178.8	0.483854166666667	8.2
ID11	2016	R	323	9.39677083333333	35	3	3.58351893845611	1.38629436111989	158	12.5698050899765	30.9803921568627	27.2549019607843	156.8	0.396770833333333	2.5
ID11	2016	R	318	4.49775462962963	2	20	1.09861228866811	3.04452243772342	187	13.6747943311773	53.5816618911175	8.59598853868195	178.8	0.49775462962963	8.4
ID11	2016	R	323	9.40024305555556	81	4	4.40671924726425	1.6094379124341	239	15.4596248337403	44.3413729128015	57.5139146567718	156.8	0.400243055555556	2.5
ID11	2016	R	318	4.61233796296296	87	24	4.47733681447821	3.2188758248682	282	16.7928556237467	62.9464285714286	22.5446428571429	178.8	0.612337962962963	9.4
ID11	2016	R	319	5.6343287037037	6	1	1.94591014905531	0.693147180559945	67	8.18535277187245	17.4934725848564	8.35509138381201	174.4	0.634328703703704	13.2
ID11	2016	R	323	9.51722222222222	32	41	3.49650756146648	3.73766961828337	272	16.4924225024706	61.6780045351474	5.89569160997732	156.8	0.517222222222222	3.4
ID11	2016	R	319	5.56488425925926	14	16	2.70805020110221	2.83321334405622	223	14.9331845230681	52.7186761229314	49.8817966903073	174.4	0.564884259259259	13.6
ID11	2016	R	322	8.41954861111111	26	0	3.29583686600433	0	13	3.60555127546399	2.61044176706827	4.81927710843374	161.2	0.419548611111111	6.4
ID11	2016	R	325	11.4714467592593	6	6	1.94591014905531	1.94591014905531	119	10.9087121146357	28.743961352657	4.83091787439614	148	0.471446759259259	3.5
ID11	2016	R	318	4.49081018518519	7	73	2.07944154167984	4.30406509320417	189	13.7477270848675	47.6070528967254	0.503778337531486	178.8	0.490810185185185	8.4
ID11	2016	R	322	8.48899305555556	128	9	4.85981240436167	2.30258509299405	265	16.2788205960997	56.1440677966102	62.5	161.2	0.488993055555556	6.7
ID11	2016	R	324	10.4404513888889	7	2	2.07944154167984	1.09861228866811	77	8.77496438739212	20.1570680628272	0.785340314136126	152.4	0.440451388888889	5.8
ID11	2016	R	322	8.42996527777778	17	0	2.89037175789616	0	48	6.92820323027551	9.2485549132948	0	161.2	0.429965277777778	6.7
ID11	2016	R	316	2.66483796296296	63	1	4.15888308335967	0.693147180559945	217	14.7309198626562	53.1862745098039	59.8039215686275	187.6	0.664837962962963	6.3
ID11	2016	R	323	9.52763888888889	12	4	2.56494935746154	1.6094379124341	206	14.3527000944073	45.8797327394209	5.56792873051225	156.8	0.527638888888889	3.4
ID11	2016	R	318	4.56024305555556	14	4	2.70805020110221	1.6094379124341	143	11.9582607431014	30.1052631578947	67.5789473684211	178.8	0.560243055555556	9
ID11	2016	R	318	4.54636574074074	25	2	3.25809653802148	1.09861228866811	148	12.1655250605964	30.8333333333333	87.2916666666667	178.8	0.546365740740741	8.8
ID11	2016	R	319	5.57530092592593	8	3	2.19722457733622	1.38629436111989	76	8.71779788708135	16.7770419426049	69.757174392936	174.4	0.575300925925926	13.9
ID11	2016	R	318	4.49428240740741	6	10	1.94591014905531	2.39789527279837	165	12.8452325786651	45.5801104972376	4.14364640883978	178.8	0.494282407407407	8.4
ID11	2016	R	318	4.52552083333333	2	48	1.09861228866811	3.89182029811063	261	16.1554944214035	64.6039603960396	18.5643564356436	178.8	0.525520833333333	8.7
ID11	2016	R	323	9.52416666666667	33	2	3.52636052461616	1.09861228866811	161	12.6885775404495	37.6168224299065	3.03738317757009	156.8	0.524166666666667	3.4
ID11	2016	R	316	2.63706018518519	3	1	1.38629436111989	0.693147180559945	115	10.7238052947636	32.8571428571429	2.28571428571429	187.6	0.637060185185185	6.3
ID11	2016	R	318	4.53594907407407	20	62	3.04452243772342	4.14313472639153	265	16.2788205960997	67.948717948718	29.2307692307692	178.8	0.535949074074074	8.8
ID11	2016	R	324	10.5133680555556	6	4	1.94591014905531	1.6094379124341	77	8.77496438739212	17.3033707865169	54.6067415730337	152.4	0.513368055555556	4.8
ID11	2016	R	319	5.57877314814815	6	4	1.94591014905531	1.6094379124341	104	10.1980390271856	23.0088495575221	42.6991150442478	174.4	0.578773148148148	13.9
ID11	2016	R	324	10.4369791666667	3	8	1.38629436111989	2.19722457733622	39	6.2449979983984	9.65346534653465	19.0594059405941	152.4	0.436979166666667	5.8
ID11	2016	R	322	8.52024305555556	77	4	4.35670882668959	1.6094379124341	150	12.2474487139159	33.7078651685393	53.9325842696629	161.2	0.520243055555556	6.9
ID11	2016	R	324	10.5203240740741	8	9	2.19722457733622	2.30258509299405	154	12.4096736459909	36.4928909952607	66.3507109004739	152.4	0.520324074074074	4.8
ID11	2016	R	322	8.4369212962963	18	0	2.94443897916644	0	51	7.14142842854285	10	9.2156862745098	161.2	0.436921296296296	6.7
ID11	2016	R	319	5.61696759259259	2	2	1.09861228866811	1.09861228866811	64	8	17.1122994652406	55.3475935828877	174.4	0.616967592592593	13.2
ID11	2016	R	322	8.47511574074074	20	21	3.04452243772342	3.09104245335832	57	7.54983443527075	12	27.5789473684211	161.2	0.475115740740741	6.7
ID11	2016	R	319	5.55099537037037	5	5	1.79175946922805	1.79175946922805	127	11.2694276695846	30.0236406619385	28.3687943262411	174.4	0.55099537037037	13.7
ID11	2016	R	324	10.4647569444444	39	0	3.68887945411394	0	44	6.6332495807108	8.69565217391304	91.501976284585	152.4	0.464756944444444	5.5
ID11	2016	R	324	10.4543402777778	21	3	3.09104245335832	1.38629436111989	67	8.18535277187245	14.9888143176734	63.5346756152125	152.4	0.454340277777778	5.5
ID11	2016	R	322	8.45079861111111	15	1	2.77258872223978	0.693147180559945	35	5.91607978309962	7.39957716701903	31.0782241014799	161.2	0.450798611111111	6.5
ID11	2016	R	319	5.62043981481481	4	9	1.6094379124341	2.30258509299405	123	11.0905365064094	30.2955665024631	51.4778325123153	174.4	0.620439814814815	13.2
ID11	2016	R	318	4.5671875	10	70	2.39789527279837	4.26267987704132	188	13.7113092008021	41.0480349344978	35.3711790393013	178.8	0.5671875	9
ID11	2016	R	323	9.39329861111111	28	1	3.36729582998647	0.693147180559945	109	10.4403065089106	22.2448979591837	14.0816326530612	156.8	0.393298611111111	2.5
ID11	2016	R	318	4.52206018518519	9	1	2.30258509299405	0.693147180559945	149	12.2065556157337	42.9394812680115	3.7463976945245	178.8	0.522060185185185	8.7
ID11	2016	R	322	8.44732638888889	11	0	2.484906649788	0	47	6.85565460040104	9.97876857749469	48.8322717622081	161.2	0.447326388888889	6.7
ID11	2016	R	324	10.4717013888889	21	0	3.09104245335832	0	49	7	10.2296450939457	77.2442588726514	152.4	0.471701388888889	5
ID11	2016	R	320	6.6859837962963	9	0	2.30258509299405	0	58	7.61577310586391	12.6637554585153	15.938864628821	170	0.685983796296296	9.3
ID11	2016	R	319	5.5405787037037	33	23	3.52636052461616	3.17805383034795	196	14	44.7488584474886	34.2465753424658	174.4	0.540578703703704	13.7
ID11	2016	R	324	10.4960069444444	0	34	0	3.55534806148941	163	12.7671453348037	40.1477832512315	55.6650246305419	152.4	0.496006944444444	4.9
ID11	2016	R	318	4.5394212962963	2	15	1.09861228866811	2.77258872223978	169	13	45.7994579945799	11.6531165311653	178.8	0.539421296296296	8.8
ID11	2016	R	319	5.48849537037037	3	1	1.38629436111989	0.693147180559945	137	11.7046999107196	32.6968973747017	3.81861575178998	174.4	0.48849537037037	14.2
ID11	2016	R	324	10.4890740740741	7	27	2.07944154167984	3.3322045101752	257	16.0312195418814	62.6829268292683	26.3414634146341	152.4	0.489074074074074	5
ID11	2016	R	322	8.48553240740741	66	1	4.20469261939097	0.693147180559945	189	13.7477270848675	39.5397489539749	77.4058577405858	161.2	0.485532407407407	6.7
ID11	2016	R	324	10.4092013888889	23	0	3.17805383034795	0	38	6.16441400296898	7.78688524590164	59.2213114754098	152.4	0.409201388888889	4.6
ID11	2016	R	324	10.4856018518519	36	2	3.61091791264422	1.09861228866811	193	13.8924439894498	50.1298701298701	2.07792207792208	152.4	0.485601851851852	5
ID11	2016	R	324	10.4126736111111	2	1	1.09861228866811	0.693147180559945	91	9.53939201416946	21.3114754098361	30.9133489461358	152.4	0.412673611111111	4.6
ID11	2016	R	324	10.4994791666667	70	37	4.26267987704132	3.63758615972639	164	12.8062484748657	39.5180722891566	42.6506024096386	152.4	0.499479166666667	4.9
ID11	2016	R	318	4.51510416666667	38	16	3.66356164612965	2.83321334405622	224	14.9666295470958	60.8695652173913	5.43478260869565	178.8	0.515104166666667	8.7
ID11	2016	R	325	11.4193518518519	121	5	4.80402104473326	1.79175946922805	267	16.3401346383682	56.4482029598309	53.0655391120507	148	0.419351851851852	2.6
ID11	2016	R	318	4.57414351851852	238	12	5.47646355193151	2.56494935746154	324	18	63.905325443787	54.6351084812623	178.8	0.574143518518519	9.4
ID11	2016	R	325	11.4124074074074	33	4	3.52636052461616	1.6094379124341	106	10.295630140987	20.7436399217221	24.853228962818	148	0.412407407407407	2.6
ID11	2016	R	322	8.5306712962963	12	0	2.56494935746154	0	70	8.36660026534076	15.3846153846154	60.6593406593407	161.2	0.530671296296296	6.9
ID11	2016	R	319	5.58571759259259	147	9	4.99721227376411	2.30258509299405	262	16.1864140562386	60.5080831408776	26.7898383371824	174.4	0.585717592592593	13.9
ID11	2016	R	316	2.66829861111111	15	37	2.77258872223978	3.63758615972639	200	14.142135623731	56.980056980057	50.7122507122507	187.6	0.668298611111111	6.3
ID28	2017	R	328	3.64304398148148	5	0	1.79175946922805	0	86	9.2736184954957	20.6235011990408	0	149.057142857143	0.643043981481481	5.711706
ID28	2017	R	330	5.35040509259259	10	0	2.39789527279837	0	21	4.58257569495584	4.27698574338086	1.0183299389002	139.914285714286	0.350405092592593	7.811706
ID28	2017	R	327	2.37068287037037	23	12	3.17805383034795	2.56494935746154	252	15.8745078663875	63.3165829145729	6.03015075376884	153.628571428571	0.37068287037037	7.511706
ID28	2017	R	330	5.39207175925926	4	1	1.6094379124341	0.693147180559945	100	10	24.8138957816377	3.72208436724566	139.914285714286	0.392071759259259	9.211706
ID28	2017	R	328	3.61383101851852	11	0	2.484906649788	0	42	6.48074069840786	8.87949260042283	3.17124735729387	149.057142857143	0.613831018518519	6.511706
ID28	2017	R	328	3.5166087962963	9	0	2.30258509299405	0	4	2	0.867678958785249	0	149.057142857143	0.516608796296296	7.711706
ID28	2017	R	328	3.57563657407407	12	3	2.56494935746154	1.38629436111989	24	4.89897948556636	5.29801324503311	33.9955849889625	149.057142857143	0.575636574074074	6.811706
ID28	2017	R	327	2.38108796296296	2	26	1.09861228866811	3.29583686600433	284	16.8522995463527	71.356783919598	71.105527638191	153.628571428571	0.381087962962963	7.511706
ID28	2017	R	330	5.65350694444444	17	0	2.89037175789616	0	20	4.47213595499958	4.03225806451613	24.1935483870968	139.914285714286	0.653506944444444	7.611706
ID28	2017	R	329	4.46375	13	0	2.63905732961526	0	22	4.69041575982343	5.10440835266821	0	144.485714285714	0.46375	7.811706
ID28	2017	R	328	3.56869212962963	14	0	2.70805020110221	0	47	6.85565460040104	9.10852713178295	69.3798449612403	149.057142857143	0.56869212962963	7.011706
ID28	2017	R	328	3.53744212962963	6	0	1.94591014905531	0	20	4.47213595499958	4.62962962962963	0	149.057142857143	0.53744212962963	7.411706
ID28	2017	R	328	3.52355324074074	11	0	2.484906649788	0	16	4	3.58744394618834	0	149.057142857143	0.523553240740741	7.711706
ID28	2017	R	329	4.56444444444444	7	0	2.07944154167984	0	18	4.24264068711928	4.16666666666667	0.231481481481481	144.485714285714	0.564444444444444	7.311706
ID28	2017	R	329	4.46722222222222	9	0	2.30258509299405	0	31	5.56776436283002	7.19257540603248	0	144.485714285714	0.467222222222222	7.811706
ID28	2017	R	328	3.64997685185185	1	16	0.693147180559945	2.83321334405622	166	12.8840987267251	39.4299287410926	0	149.057142857143	0.649976851851852	5.711706
ID28	2017	R	329	4.56097222222222	12	0	2.56494935746154	0	22	4.69041575982343	4.97737556561086	0	144.485714285714	0.560972222222222	7.311706
ID28	2017	R	329	4.63646990740741	7	0	2.07944154167984	0	63	7.93725393319377	14.2857142857143	2.04081632653061	144.485714285714	0.636469907407407	7.011706
ID28	2017	R	329	4.47416666666667	5	0	1.79175946922805	0	30	5.47722557505166	7.02576112412178	0	144.485714285714	0.474166666666667	7.811706
ID28	2017	R	330	5.65697916666667	12	0	2.56494935746154	0	3	1.73205080756888	0.619834710743802	17.1487603305785	139.914285714286	0.656979166666667	8.011706
ID28	2017	R	328	3.49230324074074	11	0	2.484906649788	0	28	5.29150262212918	5.95744680851064	1.91489361702128	149.057142857143	0.492303240740741	8.011706
ID28	2017	R	330	5.61877314814815	17	0	2.89037175789616	0	6	2.44948974278318	1.21457489878543	5.46558704453441	139.914285714286	0.618773148148148	7.411706
ID28	2017	R	328	3.50271990740741	6	0	1.94591014905531	0	10	3.16227766016838	2.24215246636771	0	149.057142857143	0.502719907407407	8.011706
ID28	2017	R	331	6.43184027777778	5	0	1.79175946922805	0	60	7.74596669241483	16.5745856353591	69.889502762431	135.342857142857	0.431840277777778	10.311706
ID28	2017	R	331	6.6327662037037	5	0	1.79175946922805	0	49	7	10.5150214592275	35.8369098712446	135.342857142857	0.632766203703704	8.111706
ID28	2017	R	329	4.60611111111111	6	1	1.94591014905531	0.693147180559945	43	6.557438524302	10.4368932038835	0.485436893203883	144.485714285714	0.606111111111111	7.111706
ID28	2017	R	330	5.37123842592593	6	7	1.94591014905531	2.07944154167984	39	6.2449979983984	8.76404494382022	58.6516853932584	139.914285714286	0.371238425925926	8.611706
ID28	2017	R	329	4.50888888888889	8	0	2.19722457733622	0	38	6.16441400296898	8.7962962962963	0	144.485714285714	0.508888888888889	7.711706
ID28	2017	R	328	3.59646990740741	8	0	2.19722457733622	0	71	8.42614977317636	16.824644549763	0	149.057142857143	0.596469907407407	6.511706
ID28	2017	R	328	3.62424768518519	5	0	1.79175946922805	0	14	3.74165738677394	3.23325635103926	0.46189376443418	149.057142857143	0.624247685185185	6.111706
ID28	2017	R	328	3.49925925925926	11	0	2.484906649788	0	13	3.60555127546399	2.8322440087146	6.10021786492375	149.057142857143	0.499259259259259	8.011706
ID28	2017	R	332	7.47810185185185	18	0	2.94443897916644	0	6	2.44948974278318	1.2847965738758	2.78372591006424	130.771428571429	0.478101851851852	9.911706
ID28	2017	R	330	5.64655092592593	17	0	2.89037175789616	0	3	1.73205080756888	0.609756097560976	11.9918699186992	139.914285714286	0.646550925925926	7.611706
ID28	2017	R	332	7.57990740740741	12	1	2.56494935746154	0.693147180559945	38	6.16441400296898	7.91666666666667	29.1666666666667	130.771428571429	0.579907407407407	7.811706
ID28	2017	R	327	2.40539351851852	4	2	1.6094379124341	1.09861228866811	111	10.5356537528527	28.8311688311688	100	153.628571428571	0.405393518518519	7.911706
ID28	2017	R	330	5.6430787037037	15	0	2.77258872223978	0	11	3.3166247903554	2.25872689938398	72.4845995893224	139.914285714286	0.643078703703704	7.611706
ID28	2017	R	330	5.63614583333333	14	0	2.70805020110221	0	17	4.12310562561766	3.67965367965368	87.012987012987	139.914285714286	0.636145833333333	7.611706
ID28	2017	R	330	5.62225694444444	18	0	2.94443897916644	0	5	2.23606797749979	1.04602510460251	30.7531380753138	139.914285714286	0.622256944444444	7.411706
ID28	2017	R	332	7.5937962962963	25	0	3.25809653802148	0	17	4.12310562561766	3.54166666666667	90.4166666666667	130.771428571429	0.593796296296296	7.411706
ID28	2017	R	328	3.42739583333333	13	0	2.63905732961526	0	13	3.60555127546399	2.62626262626263	2.62626262626263	149.057142857143	0.427395833333333	8.511706
ID28	2017	R	328	3.61730324074074	6	0	1.94591014905531	0	22	4.69041575982343	5.06912442396313	0	149.057142857143	0.617303240740741	6.111706
ID28	2017	R	331	6.65359953703704	9	0	2.30258509299405	0	15	3.87298334620742	3.31858407079646	33.4070796460177	135.342857142857	0.653599537037037	7.911706
ID28	2017	R	331	6.60846064814815	22	0	3.13549421592915	0	25	5	5.175983436853	0	135.342857142857	0.608460648148148	8.411706
ID28	2017	R	329	4.65037037037037	10	0	2.39789527279837	0	8	2.82842712474619	1.8348623853211	18.5779816513761	144.485714285714	0.65037037037037	7.011706
ID28	2017	R	328	3.52008101851852	9	0	2.30258509299405	0	6	2.44948974278318	1.2987012987013	0.216450216450216	149.057142857143	0.520081018518519	7.711706
ID28	2017	R	330	5.40943287037037	9	0	2.30258509299405	0	40	6.32455532033676	9.21658986175115	86.8663594470046	139.914285714286	0.40943287037037	9.611706
ID28	2017	R	329	4.47763888888889	8	1	2.19722457733622	0.693147180559945	58	7.61577310586391	13.4259259259259	0	144.485714285714	0.477638888888889	7.811706
ID28	2017	R	327	2.41233796296296	7	2	2.07944154167984	1.09861228866811	141	11.8743420870379	37.4005305039788	1.06100795755968	153.628571428571	0.412337962962963	8.011706
ID28	2017	R	328	3.54092592592593	5	0	1.79175946922805	0	15	3.87298334620742	3.36322869955157	2.01793721973094	149.057142857143	0.540925925925926	7.411706
ID28	2017	R	332	7.59726851851852	21	4	3.09104245335832	1.6094379124341	16	4	3.36134453781513	93.0672268907563	130.771428571429	0.597268518518518	7.411706
ID28	2017	R	330	5.38165509259259	6	0	1.94591014905531	0	96	9.79795897113271	23.4718826405868	0.97799511002445	139.914285714286	0.381655092592593	8.611706
ID28	2017	R	331	6.61540509259259	18	3	2.94443897916644	1.38629436111989	70	8.36660026534076	15.3172866520788	0	135.342857142857	0.615405092592593	8.111706
ID28	2017	R	331	6.61887731481481	12	0	2.56494935746154	0	60	7.74596669241483	13.215859030837	2.6431718061674	135.342857142857	0.618877314814815	8.111706
ID28	2017	R	329	4.53319444444444	5	0	1.79175946922805	0	9	3	2.08333333333333	55.787037037037	144.485714285714	0.533194444444444	7.611706
ID28	2017	R	332	7.45726851851852	18	0	2.94443897916644	0	19	4.35889894354067	4.27927927927928	0	130.771428571429	0.457268518518519	10.011706
ID28	2017	R	330	5.38512731481481	8	1	2.19722457733622	0.693147180559945	93	9.64365076099295	22.7941176470588	0	139.914285714286	0.385127314814815	8.611706
ID28	2017	R	330	5.44684027777778	148	0	5.00394630594546	0	146	12.0830459735946	31.3978494623656	9.03225806451613	139.914285714286	0.446840277777778	10.011706
ID28	2017	R	328	3.50619212962963	11	0	2.484906649788	0	7	2.64575131106459	1.5625	0.446428571428571	149.057142857143	0.50619212962963	8.011706
ID28	2017	R	329	4.5575	16	0	2.83321334405622	0	8	2.82842712474619	1.75824175824176	0.21978021978022	144.485714285714	0.5575	7.311706
ID28	2017	R	329	4.49847222222222	6	0	1.94591014905531	0	35	5.91607978309962	8.21596244131455	0	144.485714285714	0.498472222222222	7.711706
ID28	2017	R	331	6.4353125	5	1	1.79175946922805	0.693147180559945	108	10.3923048454133	30.6818181818182	74.1477272727273	135.342857142857	0.4353125	10.311706
ID28	2017	R	329	4.50194444444444	4	17	1.6094379124341	2.89037175789616	143	11.9582607431014	35.0490196078431	0.735294117647059	144.485714285714	0.501944444444444	7.711706
ID28	2017	R	328	3.62077546296296	5	0	1.79175946922805	0	29	5.3851648071345	6.88836104513064	1.18764845605701	149.057142857143	0.620775462962963	6.111706
ID28	2017	R	328	3.56521990740741	27	1	3.3322045101752	0.693147180559945	26	5.09901951359278	4.84171322160149	34.0782122905028	149.057142857143	0.565219907407407	7.011706
ID28	2017	R	331	6.34850694444444	17	0	2.89037175789616	0	20	4.47213595499958	4.42477876106195	10.1769911504425	135.342857142857	0.348506944444444	8.811706
ID28	2017	R	330	5.40248842592593	10	0	2.39789527279837	0	26	5.09901951359278	6.07476635514019	41.8224299065421	139.914285714286	0.402488425925926	9.211706
ID28	2017	R	329	4.54361111111111	20	0	3.04452243772342	0	49	7	10.5150214592275	72.1030042918455	144.485714285714	0.543611111111111	7.611706
ID28	2017	R	331	6.62929398148148	18	0	2.94443897916644	0	54	7.34846922834953	11.2033195020747	79.253112033195	135.342857142857	0.629293981481482	8.111706
ID28	2017	R	330	5.38859953703704	2	2	1.09861228866811	1.09861228866811	103	10.1488915650922	25.3071253071253	1.47420147420147	139.914285714286	0.388599537037037	9.211706
ID28	2017	R	330	5.63961805555556	13	0	2.63905732961526	0	8	2.82842712474619	1.69491525423729	96.1864406779661	139.914285714286	0.639618055555556	7.611706
ID28	2017	R	331	6.6640162037037	31	0	3.46573590279973	0	29	5.3851648071345	5.55555555555556	26.4367816091954	135.342857142857	0.664016203703704	7.611706
ID28	2017	R	332	7.62851851851852	18	0	2.94443897916644	0	19	4.35889894354067	4.23162583518931	7.12694877505568	130.771428571429	0.628518518518518	7.211706
ID28	2017	R	330	5.39554398148148	2	0	1.09861228866811	0	50	7.07106781186548	12.1065375302663	0	139.914285714286	0.395543981481481	9.211706
ID28	2017	R	328	3.5791087962963	17	0	2.89037175789616	0	9	3	1.81818181818182	6.06060606060606	149.057142857143	0.579108796296296	6.811706
ID28	2017	R	331	6.38324074074074	8	0	2.19722457733622	0	39	6.2449979983984	9.26365795724466	82.6603325415677	135.342857142857	0.383240740740741	8.911706
ID28	2017	R	328	3.6569212962963	4	0	1.6094379124341	0	66	8.12403840463596	15.7142857142857	0	149.057142857143	0.656921296296296	5.511706
ID28	2017	R	330	5.63266203703704	10	0	2.39789527279837	0	9	3	1.99115044247788	89.1592920353982	139.914285714286	0.632662037037037	7.411706
ID28	2017	R	329	4.51236111111111	5	0	1.79175946922805	0	87	9.32737905308882	20.7142857142857	0.238095238095238	144.485714285714	0.512361111111111	7.711706
ID28	2017	R	333	8.35443287037037	7	2	2.07944154167984	1.09861228866811	68	8.24621125123532	15.668202764977	2.30414746543779	126.2	0.35443287037037	7.311706
ID28	2017	R	332	7.57643518518519	14	0	2.70805020110221	0	7	2.64575131106459	1.47991543340381	49.6828752642706	130.771428571429	0.576435185185185	7.811706
ID28	2017	R	331	6.42142361111111	3	3	1.38629436111989	1.38629436111989	90	9.48683298050514	23.3160621761658	82.6424870466321	135.342857142857	0.421423611111111	9.711706
ID28	2017	R	332	7.64240740740741	21	0	3.09104245335832	0	9	3	2.02247191011236	99.1011235955056	130.771428571429	0.642407407407407	7.211706
ID28	2017	R	330	5.66738425925926	7	1	2.07944154167984	0.693147180559945	30	5.47722557505166	6.25	16.875	139.914285714286	0.667384259259259	8.011706
ID28	2017	R	330	5.36429398148148	194	0	5.27299955856375	0	255	15.9687194226713	59.0277777777778	3.24074074074074	139.914285714286	0.364293981481481	7.811706
ID28	2017	R	330	5.66391203703704	16	2	2.83321334405622	1.09861228866811	37	6.08276253029822	7.82241014799154	4.43974630021142	139.914285714286	0.663912037037037	8.011706
ID28	2017	R	328	3.55133101851852	10	0	2.39789527279837	0	23	4.79583152331272	4.69387755102041	2.44897959183673	149.057142857143	0.551331018518519	7.411706
ID28	2017	R	328	3.54438657407407	13	0	2.63905732961526	0	31	5.56776436283002	6.11439842209073	15.9763313609467	149.057142857143	0.544386574074074	7.411706
ID28	2017	R	328	3.60341435185185	11	0	2.484906649788	0	16	4	3.57142857142857	1.11607142857143	149.057142857143	0.603414351851852	6.511706
ID28	2017	R	331	6.3728125	15	0	2.77258872223978	0	48	6.92820323027551	11.2412177985948	85.7142857142857	135.342857142857	0.3728125	8.911706
ID28	2017	R	332	7.63546296296296	12	17	2.56494935746154	2.89037175789616	55	7.41619848709566	12.2222222222222	26.8888888888889	130.771428571429	0.635462962962963	7.211706
ID28	2017	R	327	2.36719907407407	10	26	2.39789527279837	3.29583686600433	248	15.7480157480236	63.9175257731959	3.8659793814433	153.628571428571	0.367199074074074	7.511706
ID28	2017	R	330	5.66045138888889	13	0	2.63905732961526	0	21	4.58257569495584	4.33884297520661	23.5537190082645	139.914285714286	0.660451388888889	8.011706
ID28	2017	R	330	5.45378472222222	14	0	2.70805020110221	0	13	3.60555127546399	2.8322440087146	63.1808278867102	139.914285714286	0.453784722222222	10.211706
ID28	2017	R	331	6.57721064814815	3	0	1.38629436111989	0	60	7.74596669241483	13.4228187919463	0.671140939597315	135.342857142857	0.577210648148148	8.711706
ID28	2017	R	331	6.38671296296296	20	0	3.04452243772342	0	98	9.89949493661167	24.6231155778894	32.6633165829146	135.342857142857	0.386712962962963	9.411706
ID28	2017	R	331	6.58068287037037	8	0	2.19722457733622	0	59	7.68114574786861	12.9955947136564	0	135.342857142857	0.58068287037037	8.711706
ID28	2017	R	331	6.59109953703704	14	0	2.70805020110221	0	21	4.58257569495584	4.48717948717949	0	135.342857142857	0.591099537037037	8.711706
ID28	2017	R	331	6.35197916666667	15	0	2.77258872223978	0	65	8.06225774829855	14.9082568807339	79.3577981651376	135.342857142857	0.351979166666667	8.811706
ID28	2017	R	328	3.60688657407407	10	4	2.39789527279837	1.6094379124341	52	7.21110255092798	11.1827956989247	2.36559139784946	149.057142857143	0.606886574074074	6.511706
ID28	2017	R	332	7.48158564814815	25	0	3.25809653802148	0	16	4	3.2258064516129	11.0887096774194	130.771428571429	0.481585648148148	9.911706
ID28	2017	R	331	6.62583333333333	16	7	2.83321334405622	2.07944154167984	82	9.05538513813742	17.5213675213675	12.6068376068376	135.342857142857	0.625833333333333	8.111706
ID28	2017	R	330	5.3677662037037	6	0	1.94591014905531	0	74	8.60232526704263	17.0900692840647	32.5635103926097	139.914285714286	0.367766203703704	8.611706
ID28	2017	R	331	6.4387962962963	4	35	1.6094379124341	3.58351893845611	141	11.8743420870379	36.2467866323907	75.3213367609254	135.342857142857	0.438796296296296	10.311706
ID28	2017	R	331	6.57373842592593	5	2	1.79175946922805	1.09861228866811	84	9.16515138991168	18.8340807174888	0	135.342857142857	0.573738425925926	8.711706
ID28	2017	R	328	3.62771990740741	10	0	2.39789527279837	0	12	3.46410161513775	2.78422273781903	0	149.057142857143	0.627719907407407	6.111706
ID28	2017	R	330	5.47809027777778	24	21	3.2188758248682	3.09104245335832	141	11.8743420870379	30.718954248366	55.119825708061	139.914285714286	0.478090277777778	10.211706
ID28	2017	R	329	4.495	11	0	2.484906649788	0	46	6.78232998312527	10.7476635514019	0.700934579439252	144.485714285714	0.495	7.711706
ID28	2017	R	329	4.63994212962963	16	0	2.83321334405622	0	32	5.65685424949238	6.72268907563025	1.26050420168067	144.485714285714	0.63994212962963	7.011706
ID28	2017	R	327	2.44359953703704	7	0	2.07944154167984	0	102	10.0995049383621	23.8875878220141	35.1288056206089	153.628571428571	0.443599537037037	8.411706
ID28	2017	R	330	5.4815625	17	7	2.89037175789616	2.07944154167984	74	8.60232526704263	16.0520607375271	24.7288503253796	139.914285714286	0.4815625	10.211706
ID28	2017	R	331	6.6015162037037	11	0	2.484906649788	0	65	8.06225774829855	13.8004246284501	0	135.342857142857	0.601516203703704	8.411706
ID28	2017	R	330	5.59795138888889	43	0	3.78418963391826	0	9	3	1.64533820840951	79.890310786106	139.914285714286	0.597951388888889	7.311706
ID28	2017	R	330	5.60489583333333	26	0	3.29583686600433	0	8	2.82842712474619	1.55038759689922	21.5116279069767	139.914285714286	0.604895833333333	7.311706
ID28	2017	R	328	3.63956018518519	3	0	1.38629436111989	0	48	6.92820323027551	11.4014251781473	0	149.057142857143	0.639560185185185	5.711706
ID28	2017	R	328	3.64650462962963	3	0	1.38629436111989	0	59	7.68114574786861	13.9810426540284	0	149.057142857143	0.64650462962963	5.711706
ID28	2017	R	331	6.61193287037037	18	0	2.94443897916644	0	52	7.21110255092798	11.2798264642082	0	135.342857142857	0.61193287037037	8.411706
ID28	2017	R	328	3.51313657407407	6	0	1.94591014905531	0	3	1.73205080756888	0.656455142231947	0	149.057142857143	0.513136574074074	7.711706
ID28	2017	R	329	4.64341435185185	19	0	2.99573227355399	0	28	5.29150262212918	6.20842572062084	0.221729490022173	144.485714285714	0.643414351851852	7.011706
ID28	2017	R	331	6.41796296296296	4	2	1.6094379124341	1.09861228866811	92	9.59166304662544	25.1366120218579	84.6994535519126	135.342857142857	0.417962962962963	9.711706
ID28	2017	R	332	7.43991898148148	9	0	2.30258509299405	0	30	5.47722557505166	6.19834710743802	6.61157024793388	130.771428571429	0.439918981481482	10.111706
ID28	2017	R	328	3.58258101851852	14	0	2.70805020110221	0	2	1.4142135623731	0.415800415800416	3.11850311850312	149.057142857143	0.582581018518519	6.811706
ID28	2017	R	332	7.57296296296296	36	0	3.61091791264422	0	22	4.69041575982343	4.60251046025105	74.4769874476987	130.771428571429	0.572962962962963	7.811706
ID28	2017	R	330	5.34693287037037	16	0	2.83321334405622	0	31	5.56776436283002	5.45774647887324	8.97887323943662	139.914285714286	0.34693287037037	7.811706
ID28	2017	R	328	3.4541087962963	10	0	2.39789527279837	0	15	3.87298334620742	3.2051282051282	9.4017094017094	149.057142857143	0.454108796296296	8.711706
ID28	2017	R	328	3.59299768518519	10	0	2.39789527279837	0	84	9.16515138991168	18.0645161290323	6.02150537634409	149.057142857143	0.592997685185185	6.811706
ID28	2017	R	329	4.59222222222222	7	0	2.07944154167984	0	19	4.35889894354067	4.52380952380952	1.66666666666667	144.485714285714	0.592222222222222	7.111706
ID28	2017	R	328	3.46453703703704	5	0	1.79175946922805	0	23	4.79583152331272	4.88322717622081	1.69851380042463	149.057142857143	0.464537037037037	8.711706
ID28	2017	R	330	5.62572916666667	17	0	2.89037175789616	0	8	2.82842712474619	1.69851380042463	5.73248407643312	139.914285714286	0.625729166666667	7.411706
ID28	2017	R	330	5.6153125	22	0	3.13549421592915	0	17	4.12310562561766	3.35305719921105	4.93096646942801	139.914285714286	0.6153125	7.411706
ID28	2017	R	330	5.35387731481481	8	0	2.19722457733622	0	36	6	7.80911062906724	4.33839479392625	139.914285714286	0.353877314814815	7.811706
ID28	2017	R	330	5.36082175925926	5	0	1.79175946922805	0	45	6.70820393249937	10.2040816326531	0	139.914285714286	0.360821759259259	7.811706
ID28	2017	R	330	5.37818287037037	5	0	1.79175946922805	0	105	10.2469507659596	25.8620689655172	0.246305418719212	139.914285714286	0.37818287037037	8.611706
ID28	2017	R	332	7.46769675925926	11	0	2.484906649788	0	13	3.60555127546399	2.94784580498866	0	130.771428571429	0.467696759259259	10.011706
ID28	2017	R	328	3.48883101851852	15	0	2.77258872223978	0	27	5.19615242270663	5.56701030927835	0.618556701030928	149.057142857143	0.488831018518519	8.411706
ID28	2017	R	332	7.46074074074074	11	0	2.484906649788	0	19	4.35889894354067	4.29864253393665	0	130.771428571429	0.460740740740741	10.011706
ID28	2017	R	329	4.48805555555556	11	0	2.484906649788	0	5	2.23606797749979	1.16822429906542	5.14018691588785	144.485714285714	0.488055555555556	7.811706
ID28	2017	R	328	3.49578703703704	10	0	2.39789527279837	0	9	3	1.95652173913044	0	149.057142857143	0.495787037037037	8.011706
ID28	2017	R	331	6.40753472222222	2	0	1.09861228866811	0	91	9.53939201416946	23.5751295336788	69.6891191709845	135.342857142857	0.407534722222222	9.711706
ID28	2017	R	330	5.62918981481481	6	0	1.94591014905531	0	9	3	1.94805194805195	66.4502164502164	139.914285714286	0.629189814814815	7.411706
ID28	2017	R	330	5.37471064814815	5	0	1.79175946922805	0	47	6.85565460040104	11.3253012048193	7.2289156626506	139.914285714286	0.374710648148148	8.611706
ID28	2017	R	332	7.4121412037037	5	0	1.79175946922805	0	48	6.92820323027551	10.6430155210643	34.589800443459	130.771428571429	0.412141203703704	9.911706
ID28	2017	R	331	6.39017361111111	4	2	1.6094379124341	1.09861228866811	77	8.77496438739212	19.9481865284974	40.9326424870466	135.342857142857	0.390173611111111	9.411706
ID28	2017	R	328	3.55827546296296	15	0	2.77258872223978	0	11	3.3166247903554	2.23577235772358	60.3658536585366	149.057142857143	0.558275462962963	7.011706
ID28	2017	R	332	7.48505787037037	9	0	2.30258509299405	0	2	1.4142135623731	0.420168067226891	1.89075630252101	130.771428571429	0.48505787037037	9.911706
ID28	2017	R	328	3.50966435185185	5	0	1.79175946922805	0	7	2.64575131106459	1.55902004454343	0	149.057142857143	0.509664351851852	8.011706
ID28	2017	R	332	7.47115740740741	9	0	2.30258509299405	0	31	5.56776436283002	6.91964285714286	2.45535714285714	130.771428571429	0.471157407407407	9.911706
ID28	2017	R	327	2.38804398148148	5	1	1.79175946922805	0.693147180559945	117	10.816653826392	31.4516129032258	79.0322580645161	153.628571428571	0.388043981481482	7.911706
ID28	2017	R	327	2.39150462962963	60	24	4.11087386417331	3.2188758248682	304	17.4355957741627	74.3276283618582	36.919315403423	153.628571428571	0.39150462962963	7.911706
ID28	2017	R	330	5.60141203703704	25	1	3.25809653802148	0.693147180559945	23	4.79583152331272	4.09982174688057	37.7896613190731	139.914285714286	0.601412037037037	7.311706
ID28	2017	R	328	3.53049768518519	4	0	1.6094379124341	0	21	4.58257569495584	4.86111111111111	0	149.057142857143	0.530497685185185	7.711706
ID28	2017	R	327	2.39498842592593	4	2	1.6094379124341	1.09861228866811	108	10.3923048454133	29.2682926829268	35.5013550135501	153.628571428571	0.394988425925926	7.911706
ID28	2017	R	328	3.52702546296296	11	0	2.484906649788	0	14	3.74165738677394	3.16027088036117	0	149.057142857143	0.527025462962963	7.711706
ID28	2017	R	329	4.52625	12	0	2.56494935746154	0	6	2.44948974278318	1.36986301369863	24.6575342465753	144.485714285714	0.52625	7.711706
ID28	2017	R	332	7.58685185185185	25	0	3.25809653802148	0	22	4.69041575982343	4.5929018789144	91.8580375782881	130.771428571429	0.586851851851852	7.811706
ID28	2017	R	331	6.65012731481481	10	0	2.39789527279837	0	52	7.21110255092798	10.2766798418972	2.56916996047431	135.342857142857	0.650127314814815	7.911706
ID28	2017	R	329	4.51930555555556	18	0	2.94443897916644	0	27	5.19615242270663	6.04026845637584	7.60626398210291	144.485714285714	0.519305555555556	7.711706
ID28	2017	R	328	3.43087962962963	20	0	3.04452243772342	0	9	3	1.78571428571429	2.38095238095238	149.057142857143	0.43087962962963	8.511706
ID28	2017	R	329	4.51583333333333	9	0	2.30258509299405	0	24	4.89897948556636	5.42986425339367	5.20361990950226	144.485714285714	0.515833333333333	7.711706
ID28	2017	R	329	4.64688657407407	18	0	2.94443897916644	0	12	3.46410161513775	2.68456375838926	0.447427293064877	144.485714285714	0.646886574074074	7.011706
ID28	2017	R	327	2.4019212962963	1	3	0.693147180559945	1.38629436111989	94	9.69535971483266	27.6470588235294	36.4705882352941	153.628571428571	0.401921296296296	7.911706
ID28	2017	R	333	8.34748842592593	11	1	2.484906649788	0.693147180559945	41	6.40312423743285	9.60187353629976	0	126.2	0.347488425925926	7.311706
ID28	2017	R	331	6.37976851851852	6	0	1.94591014905531	0	41	6.40312423743285	9.51276102088167	77.4941995359629	135.342857142857	0.379768518518519	8.911706
ID28	2017	R	329	4.54013888888889	10	2	2.39789527279837	1.09861228866811	54	7.34846922834953	12.2727272727273	52.9545454545455	144.485714285714	0.540138888888889	7.611706
ID28	2017	R	327	2.41928240740741	6	2	1.94591014905531	1.09861228866811	149	12.2065556157337	37.5314861460957	55.1637279596977	153.628571428571	0.419282407407407	8.011706
ID28	2017	R	330	5.35734953703704	8	0	2.19722457733622	0	46	6.78232998312527	10.1098901098901	0	139.914285714286	0.357349537037037	7.811706
ID28	2017	R	331	6.59457175925926	12	0	2.56494935746154	0	42	6.48074069840786	9.21052631578947	0	135.342857142857	0.594571759259259	8.411706
ID28	2017	R	331	6.63971064814815	16	3	2.83321334405622	1.38629436111989	38	6.16441400296898	7.85123966942149	60.3305785123967	135.342857142857	0.639710648148148	7.911706
ID28	2017	R	328	3.53398148148148	8	0	2.19722457733622	0	14	3.74165738677394	3.25581395348837	0	149.057142857143	0.533981481481482	7.411706
ID28	2017	R	331	6.44920138888889	10	9	2.39789527279837	2.30258509299405	92	9.59166304662544	17.6245210727969	34.2911877394636	135.342857142857	0.449201388888889	10.711706
ID28	2017	R	328	3.5478587962963	12	0	2.56494935746154	0	30	5.47722557505166	6.32911392405063	4.21940928270042	149.057142857143	0.547858796296296	7.411706
ID28	2017	R	332	7.60421296296296	12	0	2.56494935746154	0	8	2.82842712474619	1.73160173160173	15.1515151515152	130.771428571429	0.604212962962963	7.411706
ID28	2017	R	332	7.60768518518519	15	0	2.77258872223978	0	4	2	0.863930885529158	0	130.771428571429	0.607685185185185	7.411706
ID28	2017	R	330	5.46420138888889	11	0	2.484906649788	0	33	5.74456264653803	7.41573033707865	93.2584269662921	139.914285714286	0.464201388888889	10.211706
ID28	2017	R	332	7.61115740740741	5	0	1.79175946922805	0	22	4.69041575982343	4.86725663716814	0	130.771428571429	0.611157407407407	7.411706
ID28	2017	R	329	4.54708333333333	1	1	0.693147180559945	0.693147180559945	90	9.48683298050514	24.3243243243243	50.5405405405405	144.485714285714	0.547083333333333	7.611706
ID28	2017	R	328	3.57216435185185	4	2	1.6094379124341	1.09861228866811	46	6.78232998312527	10.3370786516854	78.2022471910112	149.057142857143	0.572164351851852	7.011706
ID28	2017	R	327	2.40886574074074	7	1	2.07944154167984	0.693147180559945	98	9.89949493661167	28.3236994219653	75.4335260115607	153.628571428571	0.408865740740741	8.011706
ID28	2017	R	328	3.56174768518519	13	1	2.63905732961526	0.693147180559945	24	4.89897948556636	4.66926070038911	45.136186770428	149.057142857143	0.561747685185185	7.011706
ID28	2017	R	331	6.4665625	11	0	2.484906649788	0	18	4.24264068711928	3.80549682875264	52.0084566596194	135.342857142857	0.4665625	10.711706
ID28	2017	R	331	6.45961805555556	10	53	2.39789527279837	3.98898404656427	262	16.1864140562386	61.6470588235294	92.2352941176471	135.342857142857	0.459618055555556	10.711706
ID28	2017	R	329	4.59569444444444	8	0	2.19722457733622	0	17	4.12310562561766	4.04761904761905	1.42857142857143	144.485714285714	0.595694444444444	7.111706
ID28	2017	R	331	6.62234953703704	12	0	2.56494935746154	0	23	4.79583152331272	4.90405117270789	0	135.342857142857	0.622349537037037	8.111706
ID28	2017	R	332	7.4746412037037	13	8	2.63905732961526	2.19722457733622	60	7.74596669241483	12.9310344827586	7.11206896551724	130.771428571429	0.474641203703704	9.911706
ID28	2017	R	332	7.62157407407407	8	5	2.19722457733622	1.79175946922805	81	9	18.5354691075515	0	130.771428571429	0.621574074074074	7.211706
ID28	2017	R	330	5.47461805555556	9	1	2.30258509299405	0.693147180559945	40	6.32455532033676	8.84955752212389	44.2477876106195	139.914285714286	0.474618055555556	10.211706
ID28	2017	R	332	7.63199074074074	10	1	2.39789527279837	0.693147180559945	24	4.89897948556636	5.36912751677852	5.36912751677852	130.771428571429	0.631990740740741	7.211706
ID28	2017	R	327	2.4331712962963	7	1	2.07944154167984	0.693147180559945	135	11.6189500386223	34.2639593908629	11.1675126903553	153.628571428571	0.433171296296296	8.411706
ID28	2017	R	331	6.35893518518519	10	3	2.39789527279837	1.38629436111989	42	6.48074069840786	9.74477958236659	73.3178654292343	135.342857142857	0.358935185185185	8.811706
ID28	2017	R	330	5.65003472222222	12	0	2.56494935746154	0	0	0	0	4.8582995951417	139.914285714286	0.650034722222222	7.611706
ID28	2017	R	328	3.55480324074074	11	0	2.484906649788	0	12	3.46410161513775	2.42424242424242	55.3535353535354	149.057142857143	0.554803240740741	7.011706
ID28	2017	R	330	5.59446759259259	49	0	3.91202300542815	0	36	6	6.52173913043478	83.1521739130435	139.914285714286	0.594467592592593	7.311706
ID28	2017	R	332	7.61810185185185	6	0	1.94591014905531	0	58	7.61577310586391	13.1221719457014	0	130.771428571429	0.618101851851852	7.211706
ID28	2017	R	329	4.56791666666667	7	0	2.07944154167984	0	14	3.74165738677394	3.3175355450237	0	144.485714285714	0.567916666666667	7.311706
ID28	2017	R	331	6.65707175925926	12	1	2.56494935746154	0.693147180559945	31	5.56776436283002	6.60980810234542	60.9808102345416	135.342857142857	0.657071759259259	7.611706
ID28	2017	R	330	5.48503472222222	5	0	1.79175946922805	0	6	2.44948974278318	1.31004366812227	84.9344978165939	139.914285714286	0.485034722222222	10.211706
ID28	2017	R	331	6.5702662037037	8	0	2.19722457733622	0	76	8.71779788708135	17.4712643678161	0	135.342857142857	0.570266203703704	9.111706
ID28	2017	R	332	7.65282407407407	21	0	3.09104245335832	0	33	5.74456264653803	7.43243243243243	88.7387387387387	130.771428571429	0.652824074074074	7.211706
ID28	2017	R	332	7.59032407407407	10	0	2.39789527279837	0	6	2.44948974278318	1.25	39.7916666666667	130.771428571429	0.590324074074074	7.811706
ID28	2017	R	330	5.41290509259259	9	1	2.30258509299405	0.693147180559945	56	7.48331477354788	13.7254901960784	96.5686274509804	139.914285714286	0.412905092592593	9.611706
ID28	2017	R	331	6.56679398148148	9	1	2.30258509299405	0.693147180559945	15	3.87298334620742	3.37078651685393	1.12359550561798	135.342857142857	0.566793981481482	9.111706
ID28	2017	R	332	7.58337962962963	16	0	2.83321334405622	0	11	3.3166247903554	2.29166666666667	52.7083333333333	130.771428571429	0.58337962962963	7.811706
ID28	2017	R	328	3.43434027777778	9	0	2.30258509299405	0	5	2.23606797749979	1.05485232067511	0	149.057142857143	0.434340277777778	8.511706
ID28	2017	R	327	2.45748842592593	8	3	2.19722457733622	1.38629436111989	105	10.2469507659596	24.1935483870968	73.0414746543779	153.628571428571	0.457488425925926	8.811706
ID28	2017	R	327	2.46443287037037	8	0	2.19722457733622	0	82	9.05538513813742	19.2488262910798	67.8403755868545	153.628571428571	0.46443287037037	8.811706
ID28	2017	R	329	4.53666666666667	7	0	2.07944154167984	0	48	6.92820323027551	11.7073170731707	0.48780487804878	144.485714285714	0.536666666666667	7.611706
ID28	2017	R	329	4.55055555555556	13	1	2.63905732961526	0.693147180559945	53	7.28010988928052	10.4536489151874	24.8520710059172	144.485714285714	0.550555555555556	7.611706
ID28	2017	R	332	7.63893518518519	13	0	2.63905732961526	0	35	5.91607978309962	7.76053215077605	80.9312638580931	130.771428571429	0.638935185185185	7.211706
ID28	2017	R	327	2.45054398148148	6	4	1.94591014905531	1.6094379124341	61	7.81024967590665	15.681233933162	70.1799485861183	153.628571428571	0.450543981481482	8.811706
ID28	2017	R	327	2.47483796296296	11	0	2.484906649788	0	46	6.78232998312527	10.4545454545455	20.2272727272727	153.628571428571	0.474837962962963	8.911706
ID28	2017	R	328	3.6103587962963	8	0	2.19722457733622	0	10	3.16227766016838	2.09205020920502	2.51046025104602	149.057142857143	0.610358796296296	6.511706
ID28	2017	R	329	4.57833333333333	8	0	2.19722457733622	0	11	3.3166247903554	2.61904761904762	0	144.485714285714	0.578333333333333	7.111706
ID28	2017	R	331	6.58415509259259	5	1	1.79175946922805	0.693147180559945	87	9.32737905308882	19.3763919821826	0	135.342857142857	0.584155092592593	8.711706
ID28	2017	R	329	4.58527777777778	13	0	2.63905732961526	0	12	3.46410161513775	2.77777777777778	6.71296296296296	144.485714285714	0.585277777777778	7.111706
ID28	2017	R	328	3.59994212962963	4	0	1.6094379124341	0	55	7.41619848709566	12.7906976744186	1.86046511627907	149.057142857143	0.59994212962963	6.511706
ID28	2017	R	331	6.36935185185185	8	0	2.19722457733622	0	42	6.48074069840786	9.85915492957746	82.8638497652582	135.342857142857	0.369351851851852	8.911706
ID28	2017	R	332	7.65976851851852	21	0	3.09104245335832	0	22	4.69041575982343	4.8780487804878	82.039911308204	130.771428571429	0.659768518518518	7.111706
ID28	2017	R	328	3.40585648148148	10	1	2.39789527279837	0.693147180559945	34	5.8309518948453	6.78642714570858	17.3652694610778	149.057142857143	0.405856481481481	7.911706
ID28	2017	R	331	6.4040625	6	0	1.94591014905531	0	79	8.88819441731559	20.0507614213198	48.2233502538071	135.342857142857	0.4040625	9.411706
ID28	2017	R	331	6.39711805555556	3	1	1.38629436111989	0.693147180559945	136	11.6619037896906	34.0852130325814	0.25062656641604	135.342857142857	0.397118055555556	9.411706
ID28	2017	R	332	7.40865740740741	20	0	3.04452243772342	0	19	4.35889894354067	3.74015748031496	14.3700787401575	130.771428571429	0.408657407407407	9.911706
ID28	2017	R	331	6.41447916666667	4	12	1.6094379124341	2.56494935746154	99	9.9498743710662	26.7567567567568	28.9189189189189	135.342857142857	0.414479166666667	9.711706
ID28	2017	R	328	3.39891203703704	40	7	3.71357206670431	2.07944154167984	96	9.79795897113271	19.0854870775348	63.4194831013916	149.057142857143	0.398912037037037	7.911706
ID28	2017	R	331	6.36240740740741	10	0	2.39789527279837	0	50	7.07106781186548	11.6279069767442	81.1627906976744	135.342857142857	0.362407407407407	8.811706
ID28	2017	R	329	4.60263888888889	6	0	1.94591014905531	0	30	5.47722557505166	7.14285714285714	0	144.485714285714	0.602638888888889	7.111706
ID28	2017	R	330	5.6118287037037	30	0	3.43398720448515	0	38	6.16441400296898	7.08955223880597	3.35820895522388	139.914285714286	0.611828703703704	7.311706
ID28	2017	R	332	7.6562962962963	13	0	2.63905732961526	0	45	6.70820393249937	9.89010989010989	47.032967032967	130.771428571429	0.656296296296296	7.111706
ID28	2017	R	329	4.59916666666667	4	0	1.6094379124341	0	15	3.87298334620742	3.54609929078014	0	144.485714285714	0.599166666666667	7.111706
ID28	2017	R	328	3.39543981481481	17	0	2.89037175789616	0	34	5.8309518948453	7.39130434782609	35.2173913043478	149.057142857143	0.395439814814815	7.911706
ID28	2017	R	331	6.60498842592593	11	1	2.484906649788	0.693147180559945	36	6	7.65957446808511	0	135.342857142857	0.604988425925926	8.411706
ID28	2017	R	331	6.42836805555556	1	1	0.693147180559945	0.693147180559945	105	10.2469507659596	28.4552845528455	75.3387533875339	135.342857142857	0.428368055555556	10.311706
ID28	2017	R	331	6.44572916666667	42	6	3.76120011569356	1.94591014905531	184	13.5646599662505	43.2941176470588	47.2941176470588	135.342857142857	0.445729166666667	10.311706
ID28	2017	R	332	7.4225462962963	6	1	1.94591014905531	0.693147180559945	88	9.38083151964686	21.7821782178218	8.16831683168317	130.771428571429	0.422546296296296	9.911706
ID28	2017	R	328	3.42392361111111	7	0	2.07944154167984	0	42	6.48074069840786	9.74477958236659	5.33642691415313	149.057142857143	0.423923611111111	8.311706
ID28	2017	R	328	3.65344907407407	6	1	1.94591014905531	0.693147180559945	57	7.54983443527075	13.3177570093458	0	149.057142857143	0.653449074074074	5.711706
ID28	2017	R	331	6.39364583333333	4	8	1.6094379124341	2.19722457733622	129	11.3578166916005	31.0096153846154	1.20192307692308	135.342857142857	0.393645833333333	9.411706
ID28	2017	R	332	7.67018518518519	17	0	2.89037175789616	0	13	3.60555127546399	2.78969957081545	15.6652360515021	130.771428571429	0.670185185185185	7.111706
ID28	2017	R	332	7.67712962962963	15	0	2.77258872223978	0	8	2.82842712474619	1.79372197309417	1.12107623318386	130.771428571429	0.67712962962963	6.911706
ID28	2017	R	331	6.67096064814815	45	1	3.8286413964891	0.693147180559945	100	10	19.5694716242661	40.7045009784736	135.342857142857	0.670960648148148	7.611706
ID28	2017	R	332	7.43297453703704	13	0	2.63905732961526	0	29	5.3851648071345	6.47321428571429	5.35714285714286	130.771428571429	0.432974537037037	10.111706
ID28	2017	R	332	7.42950231481481	11	21	2.484906649788	3.09104245335832	169	13	40.2380952380952	16.6666666666667	130.771428571429	0.429502314814815	10.111706
ID28	2017	R	328	3.44716435185185	11	0	2.484906649788	0	3	1.73205080756888	0.646551724137931	3.23275862068966	149.057142857143	0.447164351851852	8.511706
ID28	2017	R	328	3.58605324074074	11	0	2.484906649788	0	17	4.12310562561766	3.42741935483871	6.25	149.057142857143	0.586053240740741	6.811706
ID28	2017	R	327	2.46094907407407	6	13	1.94591014905531	2.63905732961526	77	8.77496438739212	18.0327868852459	59.0163934426229	153.628571428571	0.460949074074074	8.811706
ID28	2017	R	333	8.35790509259259	6	0	1.94591014905531	0	82	9.05538513813742	19.4312796208531	46.4454976303318	126.2	0.357905092592593	7.311706
ID28	2017	R	329	4.46027777777778	7	0	2.07944154167984	0	20	4.47213595499958	4.6189376443418	0.23094688221709	144.485714285714	0.460277777777778	7.811706
ID28	2017	R	329	4.58875	10	0	2.39789527279837	0	8	2.82842712474619	1.88679245283019	1.17924528301887	144.485714285714	0.58875	7.111706
ID28	2017	R	333	8.35096064814815	6	3	1.94591014905531	1.38629436111989	38	6.16441400296898	8.85780885780886	0	126.2	0.350960648148148	7.311706
ID28	2017	R	328	3.46105324074074	19	0	2.99573227355399	0	77	8.77496438739212	16.8859649122807	0	149.057142857143	0.461053240740741	8.711706
ID28	2017	R	329	4.48458333333333	12	0	2.56494935746154	0	18	4.24264068711928	4.13793103448276	0.919540229885057	144.485714285714	0.484583333333333	7.811706
ID28	2017	R	328	3.46799768518519	52	16	3.97029191355212	2.83321334405622	201	14.1774468787578	40.3614457831325	4.41767068273092	149.057142857143	0.467997685185185	8.711706
ID28	2017	R	331	6.42490740740741	8	0	2.19722457733622	0	60	7.74596669241483	15.1515151515152	79.040404040404	135.342857142857	0.424907407407407	9.711706
ID28	2017	R	332	7.46422453703704	60	4	4.11087386417331	1.6094379124341	155	12.4498995979887	34.2920353982301	0.663716814159292	130.771428571429	0.464224537037037	10.011706
ID28	2017	R	329	4.48111111111111	11	0	2.484906649788	0	69	8.30662386291807	16.3120567375887	0	144.485714285714	0.481111111111111	7.811706
ID28	2017	R	328	3.47841435185185	10	0	2.39789527279837	0	46	6.78232998312527	11.0843373493976	9.1566265060241	149.057142857143	0.478414351851852	8.411706
ID28	2017	R	328	3.47494212962963	11	1	2.484906649788	0.693147180559945	24	4.89897948556636	5.2060737527115	9.32754880694143	149.057142857143	0.47494212962963	8.411706
ID28	2017	R	328	3.4853587962963	24	1	3.2188758248682	0.693147180559945	44	6.6332495807108	7.67888307155323	19.1972076788831	149.057142857143	0.485358796296296	8.411706
ID28	2017	R	330	5.58753472222222	9	2	2.30258509299405	1.09861228866811	116	10.770329614269	26.0089686098655	0	139.914285714286	0.587534722222222	7.311706
ID28	2017	R	329	4.47069444444444	4	0	1.6094379124341	0	73	8.54400374531753	17.096018735363	0	144.485714285714	0.470694444444444	7.811706
ID28	2017	R	328	3.40239583333333	10	0	2.39789527279837	0	14	3.74165738677394	2.79441117764471	16.1676646706587	149.057142857143	0.402395833333333	7.911706
ID28	2017	R	329	4.50542824074074	13	0	2.63905732961526	0	33	5.74456264653803	7.58620689655172	0	144.485714285714	0.505428240740741	7.711706
ID28	2017	R	327	2.44706018518518	3	8	1.38629436111989	2.19722457733622	145	12.0415945787923	36.8020304568528	9.13705583756345	153.628571428571	0.447060185185185	8.411706
ID28	2017	R	331	6.45614583333333	7	20	2.07944154167984	3.04452243772342	173	13.1529464379659	37.9385964912281	55.7017543859649	135.342857142857	0.456145833333333	10.711706
ID28	2017	R	327	2.43664351851852	6	4	1.94591014905531	1.6094379124341	86	9.2736184954957	23.1182795698925	32.5268817204301	153.628571428571	0.436643518518519	8.411706
ID28	2017	R	327	2.38456018518518	6	3	1.94591014905531	1.38629436111989	185	13.6014705087354	48.3028720626632	89.556135770235	153.628571428571	0.384560185185185	7.511706
ID28	2017	R	327	2.37762731481481	0	13	0	2.63905732961526	189	13.7477270848675	52.5	31.3888888888889	153.628571428571	0.377627314814815	7.511706
ID28	2017	R	330	5.40596064814815	10	0	2.39789527279837	0	24	4.89897948556636	5.51724137931035	90.8045977011494	139.914285714286	0.405960648148148	9.211706
ID28	2017	R	332	7.42603009259259	22	21	3.13549421592915	3.09104245335832	199	14.1067359796659	45.5377574370709	29.7482837528604	130.771428571429	0.426030092592593	9.911706
ID28	2017	R	331	6.40059027777778	8	4	2.19722457733622	1.6094379124341	115	10.7238052947636	27.9805352798054	0	135.342857142857	0.400590277777778	9.411706
ID28	2017	R	329	4.49152777777778	14	0	2.70805020110221	0	12	3.46410161513775	2.80373831775701	0.233644859813084	144.485714285714	0.491527777777778	7.711706
ID28	2017	R	332	7.6250462962963	15	2	2.77258872223978	1.09861228866811	29	5.3851648071345	6.38766519823788	65.4185022026432	130.771428571429	0.625046296296296	7.211706
ID28	2017	R	331	6.66748842592593	18	0	2.94443897916644	0	4	2	0.831600831600832	37.006237006237	135.342857142857	0.667488425925926	7.611706
ID28	2017	R	331	6.44226851851852	5	6	1.79175946922805	1.94591014905531	106	10.295630140987	28.2666666666667	86.9333333333333	135.342857142857	0.442268518518519	10.311706
ID28	2017	R	332	7.56949074074074	14	1	2.70805020110221	0.693147180559945	19	4.35889894354067	3.86178861788618	61.5853658536585	130.771428571429	0.569490740740741	8.511706
ID28	2017	R	332	7.56601851851852	16	0	2.83321334405622	0	7	2.64575131106459	1.46750524109015	2.72536687631027	130.771428571429	0.566018518518518	8.511706
ID28	2017	R	330	5.3990162037037	2	0	1.09861228866811	0	38	6.16441400296898	9.13461538461538	0.240384615384615	139.914285714286	0.399016203703704	9.211706
ID28	2017	R	329	4.52972222222222	5	0	1.79175946922805	0	6	2.44948974278318	1.37299771167048	66.3615560640732	144.485714285714	0.529722222222222	7.711706
ID28	2017	R	327	2.39844907407407	2	5	1.09861228866811	1.79175946922805	114	10.6770782520313	30.3191489361702	0	153.628571428571	0.398449074074074	7.911706
ID28	2017	R	328	3.4133912037037	12	1	2.56494935746154	0.693147180559945	108	10.3923048454133	22.4066390041494	3.7344398340249	149.057142857143	0.413391203703704	8.311706
ID28	2017	R	330	5.45725694444444	19	0	2.99573227355399	0	12	3.46410161513775	2.58064516129032	65.3763440860215	139.914285714286	0.457256944444444	10.211706
ID28	2017	R	330	5.41637731481481	8	0	2.19722457733622	0	29	5.3851648071345	6.88836104513064	67.2209026128266	139.914285714286	0.416377314814815	9.611706
ID28	2017	R	332	7.64935185185185	19	0	2.99573227355399	0	10	3.16227766016838	2.26244343891403	81.9004524886878	130.771428571429	0.649351851851852	7.211706
ID28	2017	R	331	6.56332175925926	12	1	2.56494935746154	0.693147180559945	47	6.85565460040104	10.0213219616205	3.19829424307036	135.342857142857	0.563321759259259	9.111706
ID28	2017	R	327	2.42623842592593	5	4	1.79175946922805	1.6094379124341	93	9.64365076099295	23.0769230769231	86.848635235732	153.628571428571	0.426238425925926	8.011706
ID28	2017	R	328	3.63119212962963	6	0	1.94591014905531	0	28	5.29150262212918	6.6193853427896	0	149.057142857143	0.63119212962963	6.111706
ID28	2017	R	332	7.43644675925926	6	0	1.94591014905531	0	16	4	3.6281179138322	3.85487528344671	130.771428571429	0.436446759259259	10.111706
ID28	2017	R	327	2.42275462962963	15	1	2.77258872223978	0.693147180559945	112	10.5830052442584	27.1844660194175	44.4174757281553	153.628571428571	0.42275462962963	8.011706
ID28	2017	R	331	6.37628472222222	4	1	1.6094379124341	0.693147180559945	68	8.24621125123532	17.0854271356784	66.3316582914573	135.342857142857	0.376284722222222	8.911706
ID28	2017	R	332	7.60074074074074	18	1	2.94443897916644	0.693147180559945	20	4.47213595499958	4.23728813559322	80.0847457627119	130.771428571429	0.600740740740741	7.411706
ID28	2017	R	327	2.41582175925926	8	0	2.19722457733622	0	136	11.6619037896906	39.3063583815029	1.15606936416185	153.628571428571	0.415821759259259	8.011706
ID28	2017	R	331	6.63623842592593	14	0	2.70805020110221	0	44	6.6332495807108	9.32203389830508	37.0762711864407	135.342857142857	0.636238425925926	7.911706
ID28	2017	R	327	2.47831018518518	4	0	1.6094379124341	0	37	6.08276253029822	8.74704491725768	9.21985815602837	153.628571428571	0.478310185185185	8.911706
ID28	2017	R	331	6.47699074074074	20	1	3.04452243772342	0.693147180559945	3	1.73205080756888	0.626304801670146	20.2505219206681	135.342857142857	0.476990740740741	10.911706
ID28	2017	R	330	5.46072916666667	13	0	2.63905732961526	0	9	3	2.03619909502262	95.0226244343891	139.914285714286	0.460729166666667	10.211706
ID28	2017	R	329	4.57486111111111	8	0	2.19722457733622	0	3	1.73205080756888	0.712589073634204	0	144.485714285714	0.574861111111111	7.111706
ID28	2017	R	331	6.46309027777778	17	9	2.89037175789616	2.30258509299405	92	9.59166304662544	19.7424892703863	67.381974248927	135.342857142857	0.463090277777778	10.711706
ID28	2017	R	329	4.55402777777778	12	0	2.56494935746154	0	24	4.89897948556636	4.8780487804878	0	144.485714285714	0.554027777777778	7.311706
ID28	2017	R	329	4.58180555555556	9	0	2.30258509299405	0	4	2	0.952380952380952	1.19047619047619	144.485714285714	0.581805555555556	7.111706
ID28	2017	R	331	6.64665509259259	23	2	3.17805383034795	1.09861228866811	40	6.32455532033676	8.03212851405623	51.6064257028112	135.342857142857	0.646655092592593	7.911706
ID28	2017	R	332	7.67365740740741	20	0	3.04452243772342	0	17	4.12310562561766	3.76940133037694	18.1818181818182	130.771428571429	0.673657407407407	7.111706
ID28	2017	R	331	6.64318287037037	21	0	3.09104245335832	0	8	2.82842712474619	1.63265306122449	26.3265306122449	135.342857142857	0.64318287037037	7.911706
ID28	2017	R	332	7.66671296296296	17	0	2.89037175789616	0	12	3.46410161513775	2.60869565217391	79.3478260869565	130.771428571429	0.666712962962963	7.111706
ID28	2017	R	328	3.38849537037037	11	0	2.484906649788	0	13	3.60555127546399	2.77777777777778	0	149.057142857143	0.38849537037037	7.911706
ID28	2017	R	331	6.36587962962963	8	0	2.19722457733622	0	47	6.85565460040104	11.1638954869359	87.4109263657957	135.342857142857	0.36587962962963	8.911706
ID28	2017	R	332	7.61462962962963	7	0	2.07944154167984	0	41	6.40312423743285	9.05077262693157	1.54525386313466	130.771428571429	0.61462962962963	7.211706
ID28	2017	R	332	7.41908564814815	4	0	1.6094379124341	0	68	8.24621125123532	16.4648910411622	71.4285714285714	130.771428571429	0.419085648148148	9.911706
ID28	2017	R	331	6.35545138888889	11	0	2.484906649788	0	58	7.61577310586391	14.0096618357488	81.4009661835749	135.342857142857	0.355451388888889	8.811706
ID28	2017	R	331	6.47003472222222	29	0	3.40119738166216	0	7	2.64575131106459	1.48305084745763	33.0508474576271	135.342857142857	0.470034722222222	10.911706
ID28	2017	R	328	3.48188657407407	14	0	2.70805020110221	0	45	6.70820393249937	9.69827586206897	68.1034482758621	149.057142857143	0.481886574074074	8.411706
ID28	2017	R	330	5.58405092592593	6	0	1.94591014905531	0	42	6.48074069840786	9.97624703087886	3.56294536817102	139.914285714286	0.584050925925926	7.311706
ID28	2017	R	327	2.46789351851852	10	1	2.39789527279837	0.693147180559945	51	7.14142842854285	11.8055555555556	79.3981481481482	153.628571428571	0.467893518518519	8.811706
ID28	2017	R	331	6.66054398148148	20	0	3.04452243772342	0	27	5.19615242270663	5.11363636363636	6.81818181818182	135.342857142857	0.660543981481482	7.611706
ID28	2017	R	331	6.45267361111111	5	4	1.79175946922805	1.6094379124341	41	6.40312423743285	7.96116504854369	20	135.342857142857	0.452673611111111	10.711706
ID28	2017	R	329	4.57138888888889	5	0	1.79175946922805	0	2	1.4142135623731	0.4739336492891	0.4739336492891	144.485714285714	0.571388888888889	7.311706
ID28	2017	R	328	3.45758101851852	7	9	2.07944154167984	2.30258509299405	126	11.2249721603218	27.9379157427938	1.99556541019956	149.057142857143	0.457581018518519	8.711706
ID28	2017	R	331	6.59804398148148	6	0	1.94591014905531	0	78	8.83176086632785	17.0305676855895	0	135.342857142857	0.598043981481482	8.411706
ID28	2017	R	328	3.58952546296296	10	0	2.39789527279837	0	5	2.23606797749979	1.02249488752556	4.70347648261759	149.057142857143	0.589525462962963	6.811706
ID28	2017	R	328	3.41832175925926	7	0	2.07944154167984	0	24	4.89897948556636	5.5045871559633	0.688073394495413	149.057142857143	0.418321759259259	8.311706
ID28	2017	R	332	7.41560185185185	7	0	2.07944154167984	0	50	7.07106781186548	11.7370892018779	48.8262910798122	130.771428571429	0.415601851851852	9.911706
ID28	2017	R	331	6.58762731481481	5	2	1.79175946922805	1.09861228866811	69	8.30662386291807	15.1648351648352	0	135.342857142857	0.587627314814815	8.711706
ID28	2017	R	330	5.45030092592593	14	0	2.70805020110221	0	11	3.3166247903554	2.4390243902439	18.8470066518847	139.914285714286	0.450300925925926	10.211706
ID28	2017	R	331	6.41100694444444	7	0	2.07944154167984	0	65	8.06225774829855	16.2907268170426	70.9273182957394	135.342857142857	0.411006944444444	9.711706
ID28	2017	R	327	2.42971064814815	6	1	1.94591014905531	0.693147180559945	94	9.69535971483266	22.6506024096386	100	153.628571428571	0.429710648148148	8.411706
ID28	2017	R	332	7.64587962962963	21	0	3.09104245335832	0	22	4.69041575982343	4.91071428571429	93.5267857142857	130.771428571429	0.64587962962963	7.211706
ID28	2017	R	330	5.59100694444444	13	5	2.63905732961526	1.79175946922805	64	8	13.3056133056133	55.3014553014553	139.914285714286	0.591006944444444	7.311706
ID28	2017	R	327	2.37415509259259	11	20	2.484906649788	3.04452243772342	260	16.1245154965971	69.3333333333333	40.5333333333333	153.628571428571	0.374155092592593	7.511706
ID28	2017	R	329	4.52277777777778	10	0	2.39789527279837	0	6	2.44948974278318	1.37931034482759	3.90804597701149	144.485714285714	0.522777777777778	7.711706
ID28	2017	R	327	2.45400462962963	9	0	2.30258509299405	0	97	9.8488578017961	22.877358490566	100	153.628571428571	0.45400462962963	8.811706
ID28	2017	R	328	3.39196759259259	8	0	2.19722457733622	0	9	3	1.90274841437632	39.9577167019027	149.057142857143	0.391967592592593	7.911706
ID28	2017	R	327	2.47136574074074	11	0	2.484906649788	0	39	6.2449979983984	9.21985815602837	30.7328605200946	153.628571428571	0.471365740740741	8.911706
ID28	2017	R	332	7.66324074074074	18	1	2.94443897916644	0.693147180559945	14	3.74165738677394	3.09734513274336	98.8938053097345	130.771428571429	0.663240740740741	7.111706
ID28	2017	R	328	3.45063657407407	14	0	2.70805020110221	0	9	3	1.84804928131417	5.13347022587269	149.057142857143	0.450636574074074	8.711706
ID28	2017	R	329	4.65383101851852	8	0	2.19722457733622	0	6	2.44948974278318	1.39211136890951	87.2389791183295	144.485714285714	0.653831018518519	7.011706
ID28	2017	R	327	2.44012731481481	17	3	2.89037175789616	1.38629436111989	127	11.2694276695846	29.1954022988506	0	153.628571428571	0.440127314814815	8.411706
ID28	2017	R	328	3.47146990740741	68	15	4.23410650459726	2.77258872223978	222	14.8996644257513	47.4358974358974	3.41880341880342	149.057142857143	0.471469907407407	8.411706
ID28	2017	R	330	5.60836805555556	38	2	3.66356164612965	1.09861228866811	20	4.47213595499958	3.7037037037037	10.1851851851852	139.914285714286	0.608368055555556	7.311706
ID28	2017	R	331	6.47351851851852	43	0	3.78418963391826	0	26	5.09901951359278	5.42797494780793	11.6910229645094	135.342857142857	0.473518518518519	10.911706
ID3	2016	C	308	1.63291666666667	12	7	2.56494935746154	2.07944154167984	208	14.422205101856	54.1666666666667	0.260416666666667	185.2	0.632916666666667	8.2
ID3	2016	C	308	1.66763888888889	6	7	1.94591014905531	2.07944154167984	111	10.5356537528527	27.0731707317073	100	185.2	0.667638888888889	8.1
ID3	2016	C	308	1.60165509259259	6	3	1.94591014905531	1.38629436111989	103	10.1488915650922	26.4781491002571	7.45501285347044	185.2	0.601655092592593	8
ID3	2016	C	308	1.6225	60	6	4.11087386417331	1.94591014905531	222	14.8996644257513	55.6390977443609	8.7719298245614	185.2	0.6225	8.2
ID3	2016	C	309	2.39885416666667	61	13	4.12713438504509	2.63905732961526	215	14.6628782986152	66.7701863354037	45.9627329192547	181.533333333333	0.398854166666667	7.2
ID3	2016	C	308	1.61208333333333	20	1	3.04452243772342	0.693147180559945	157	12.5299640861417	40.3598971722365	19.280205655527	185.2	0.612083333333333	8
ID3	2016	C	308	1.57387731481481	10	6	2.39789527279837	1.94591014905531	199	14.1067359796659	51.9582245430809	0	185.2	0.573877314814815	8
ID3	2016	C	308	1.58429398148148	0	10	0	2.39789527279837	177	13.3041346956501	46.3350785340314	33.2460732984293	185.2	0.584293981481481	8
ID3	2016	C	308	1.59819444444444	1	1	0.693147180559945	0.693147180559945	160	12.6491106406735	40.7124681933842	2.79898218829517	185.2	0.598194444444444	8
ID3	2016	C	308	1.62596064814815	46	6	3.85014760171006	1.94591014905531	189	13.7477270848675	50.2659574468085	26.5957446808511	185.2	0.625960648148148	8.2
ID3	2016	C	308	1.5877662037037	2	9	1.09861228866811	2.30258509299405	198	14.0712472794703	51.2953367875648	0.518134715025907	185.2	0.587766203703704	8
ID3	2016	C	308	1.67458333333333	8	0	2.19722457733622	0	81	9	18.9252336448598	97.4299065420561	185.2	0.674583333333333	8.1
ID3	2016	C	308	1.66416666666667	10	1	2.39789527279837	0.693147180559945	75	8.66025403784439	17.7725118483412	97.867298578199	185.2	0.664166666666667	8.1
ID3	2016	C	308	1.61555555555556	50	9	3.93182563272433	2.30258509299405	230	15.1657508881031	59.4315245478036	2.32558139534884	185.2	0.615555555555556	8.2
ID3	2016	C	308	1.59125	22	2	3.13549421592915	1.09861228866811	225	15	59.5238095238095	0	185.2	0.59125	8
ID3	2016	C	308	1.66069444444444	14	7	2.70805020110221	2.07944154167984	73	8.54400374531753	17.3809523809524	90.7142857142857	185.2	0.660694444444444	8.1
ID3	2016	C	308	1.57736111111111	7	12	2.07944154167984	2.56494935746154	267	16.3401346383682	69.8952879581152	0	185.2	0.577361111111111	8
ID3	2016	C	309	2.39537037037037	7	4	2.07944154167984	1.6094379124341	131	11.4455231422596	38.9880952380952	63.0952380952381	181.533333333333	0.39537037037037	7.2
ID3	2016	C	308	1.60513888888889	3	6	1.38629436111989	1.94591014905531	151	12.2882057274445	37.9396984924623	1.75879396984925	185.2	0.605138888888889	8
ID3	2016	C	308	1.64332175925926	13	1	2.63905732961526	0.693147180559945	82	9.05538513813742	19.7590361445783	61.9277108433735	185.2	0.643321759259259	8.1
ID3	2016	C	308	1.6815162037037	8	3	2.19722457733622	1.38629436111989	87	9.32737905308882	21.0144927536232	25.6038647342995	185.2	0.681516203703704	8.1
ID3	2016	C	309	2.39189814814815	1	0	0.693147180559945	0	52	7.21110255092798	17.1617161716172	4.95049504950495	181.533333333333	0.391898148148148	7.2
ID3	2016	C	308	1.67805555555556	6	0	1.94591014905531	0	75	8.66025403784439	18.4275184275184	23.3415233415233	185.2	0.678055555555556	8.1
ID3	2016	C	308	1.65375	20	1	3.04452243772342	0.693147180559945	128	11.3137084989848	32	59.25	185.2	0.65375	8.1
ID3	2016	C	308	1.65027777777778	3	0	1.38629436111989	0	88	9.38083151964686	22.7390180878553	23.5142118863049	185.2	0.650277777777778	8.1
ID3	2016	C	308	1.64679398148148	6	0	1.94591014905531	0	93	9.64365076099295	22.962962962963	57.037037037037	185.2	0.646793981481481	8.1
ID3	2016	C	308	1.59472222222222	4	9	1.6094379124341	2.30258509299405	209	14.456832294801	56.9482288828338	0	185.2	0.594722222222222	8
ID3	2016	C	308	1.63638888888889	5	1	1.79175946922805	0.693147180559945	185	13.6014705087354	47.5578406169666	10.2827763496144	185.2	0.636388888888889	8.1
ID3	2016	C	308	1.58083333333333	1	7	0.693147180559945	2.07944154167984	217	14.7309198626562	56.0723514211886	0.258397932816538	185.2	0.580833333333333	8
ID3	2016	C	308	1.67109953703704	8	1	2.19722457733622	0.693147180559945	95	9.74679434480896	26.027397260274	100	185.2	0.671099537037037	8.1
ID3	2016	C	308	1.60859953703704	3	2	1.38629436111989	1.09861228866811	176	13.2664991614216	45.0127877237852	2.30179028132992	185.2	0.608599537037037	8
ID3	2016	C	308	1.63986111111111	6	13	1.94591014905531	2.63905732961526	168	12.9614813968157	44.2105263157895	42.8947368421053	185.2	0.639861111111111	8.1
ID3	2016	C	308	1.6190162037037	22	112	3.13549421592915	4.72738781871234	245	15.6524758424985	61.0972568578554	14.214463840399	185.2	0.619016203703704	8.2
ID3	2016	C	308	1.62943287037037	25	35	3.25809653802148	3.58351893845611	260	16.1245154965971	67.8851174934726	0.522193211488251	185.2	0.62943287037037	8.2
ID3	2016	C	308	1.65722222222222	12	0	2.56494935746154	0	56	7.48331477354788	14.070351758794	49.748743718593	185.2	0.657222222222222	8.1
ID18	2016	C	338	6.53061342592593	10	91	2.39789527279837	4.52178857704904	184	13.5646599662505	43.0913348946136	0.936768149882904	113.3	0.530613425925926	9.2
ID18	2016	C	335	3.5162037037037	10	51	2.39789527279837	3.95124371858143	274	16.5529453572468	66.9926650366748	1.46699266503667	123.08	0.516203703703704	7.8
ID18	2016	C	334	2.44086805555556	7	7	2.07944154167984	2.07944154167984	171	13.076696830622	48.0337078651685	2.24719101123596	126.34	0.440868055555556	5.1
ID18	2016	C	334	2.39225694444444	14	46	2.70805020110221	3.85014760171006	230	15.1657508881031	59.2783505154639	3.8659793814433	126.34	0.392256944444444	5.1
ID18	2017	X	337	3.60228009259259	8	0	2.19722457733622	0	95	9.74679434480896	22.3529411764706	98.8235294117647	130.84	0.602280092592593	9.211706
ID18	2016	C	335	3.41203703703704	21	39	3.09104245335832	3.68887945411394	302	17.3781471969828	75.8793969849246	24.3718592964824	123.08	0.412037037037037	6.9
ID18	2016	C	338	6.54797453703704	12	1	2.56494935746154	0.693147180559945	105	10.2469507659596	29.0055248618785	1.10497237569061	113.3	0.547974537037037	8.6
ID18	2016	C	336	4.5725462962963	57	6	4.06044301054642	1.94591014905531	200	14.142135623731	46.7289719626168	50.2336448598131	119.82	0.572546296296296	8.5
ID18	2016	C	336	4.60033564814815	9	3	2.30258509299405	1.38629436111989	118	10.8627804912002	26.457399103139	4.48430493273543	119.82	0.600335648148148	8.6
ID18	2016	C	335	3.50232638888889	4	1	1.6094379124341	0.693147180559945	98	9.89949493661167	29.4294294294294	1.8018018018018	123.08	0.502326388888889	7.7
ID18	2017	X	337	3.6196412037037	188	22	5.24174701505964	3.13549421592915	433	20.8086520466848	96.6517857142857	11.3839285714286	130.84	0.619641203703704	8.611706
ID18	2016	C	338	6.52019675925926	3	4	1.38629436111989	1.6094379124341	126	11.2249721603218	33.7801608579088	1.07238605898123	113.3	0.520196759259259	9.2
ID18	2016	C	338	6.45769675925926	35	19	3.58351893845611	2.99573227355399	252	15.8745078663875	58.1986143187067	82.6789838337182	113.3	0.457696759259259	8.4
ID18	2016	C	336	4.60726851851852	13	3	2.63905732961526	1.38629436111989	97	9.8488578017961	23.2057416267943	0	119.82	0.607268518518518	8.6
ID18	2017	X	337	3.60922453703704	15	1	2.77258872223978	0.693147180559945	62	7.87400787401181	13.6563876651982	17.6211453744493	130.84	0.609224537037037	9.211706
ID18	2016	C	337	5.61456018518519	13	6	2.63905732961526	1.94591014905531	218	14.7648230602334	54.228855721393	12.9353233830846	116.56	0.614560185185185	7.8
ID18	2016	C	339	7.45512731481482	49	60	3.91202300542815	4.11087386417331	342	18.4932420089069	80.0936768149883	98.5948477751756	110.04	0.455127314814815	4.1
ID18	2016	C	334	2.40614583333333	19	39	2.99573227355399	3.68887945411394	179	13.3790881602597	45.6632653061224	5.61224489795918	126.34	0.406145833333333	5.1
ID18	2016	C	336	4.57949074074074	41	40	3.73766961828337	3.71357206670431	287	16.9410743460974	74.5454545454545	98.7012987012987	119.82	0.579490740740741	8.5
ID18	2016	C	336	4.6037962962963	25	4	3.25809653802148	1.6094379124341	165	12.8452325786651	36.7483296213808	13.5857461024499	119.82	0.603796296296296	8.6
ID18	2016	C	338	6.51325231481481	18	1	2.94443897916644	0.693147180559945	94	9.69535971483266	22.7053140096618	6.28019323671498	113.3	0.513252314814815	9.2
ID18	2016	C	334	2.64435185185185	8	4	2.19722457733622	1.6094379124341	164	12.8062484748657	53.4201954397394	0	126.34	0.644351851851852	7
ID18	2016	C	338	6.51672453703704	1	0	0.693147180559945	0	89	9.4339811320566	23.989218328841	1.61725067385445	113.3	0.516724537037037	9.2
ID18	2016	C	334	2.4165625	0	4	0	1.6094379124341	114	10.6770782520313	32.2946175637394	0	126.34	0.4165625	5.1
ID18	2016	C	334	2.63045138888889	2	13	1.09861228866811	2.63905732961526	127	11.2694276695846	31.2039312039312	2.7027027027027	126.34	0.630451388888889	6.9
ID18	2016	C	334	2.63392361111111	3	2	1.38629436111989	1.09861228866811	156	12.4899959967968	44.4444444444444	0	126.34	0.633923611111111	6.9
ID18	2016	C	336	4.61074074074074	10	0	2.39789527279837	0	47	6.85565460040104	10.6575963718821	0	119.82	0.610740740740741	8.6
ID18	2017	X	337	3.56061342592593	17	37	2.89037175789616	3.63758615972639	230	15.1657508881031	49.6760259179266	13.6069114470842	130.84	0.560613425925926	10.211706
ID18	2016	C	338	6.55491898148148	5	0	1.79175946922805	0	77	8.77496438739212	19.1542288557214	9.95024875621891	113.3	0.554918981481481	8.5
ID18	2016	C	336	4.59685185185185	16	20	2.83321334405622	3.04452243772342	205	14.3178210632764	48.1220657276995	2.34741784037559	119.82	0.596851851851852	8.6
ID18	2016	C	337	5.59721064814815	24	13	3.2188758248682	2.63905732961526	190	13.7840487520902	50.2645502645503	0.793650793650794	116.56	0.597210648148148	7.8
ID18	2016	C	338	6.53755787037037	5	71	1.79175946922805	4.27666611901606	253	15.9059737205869	60.381861575179	0	113.3	0.53755787037037	8.6
ID18	2016	C	335	3.54050925925926	49	29	3.91202300542815	3.40119738166216	340	18.4390889145858	77.6255707762557	5.93607305936073	123.08	0.540509259259259	8.2
ID18	2017	X	340	6.48422453703704	15	2	2.77258872223978	1.09861228866811	104	10.1980390271856	24.2424242424242	81.3519813519814	121	0.484224537037037	13.411706
ID18	2016	C	334	2.60614583333333	2	3	1.09861228866811	1.38629436111989	149	12.2065556157337	39.2105263157895	0	126.34	0.606145833333333	7.3
ID18	2016	C	334	2.39572916666667	2	18	1.09861228866811	2.94443897916644	180	13.4164078649987	58.6319218241042	0	126.34	0.395729166666667	5.1
ID18	2016	C	334	2.41310185185185	3	17	1.38629436111989	2.89037175789616	245	15.6524758424985	62.5	1.78571428571429	126.34	0.413101851851852	5.1
ID18	2017	X	337	3.54672453703704	17	23	2.89037175789616	3.17805383034795	159	12.6095202129185	35.0220264317181	0.440528634361234	130.84	0.546724537037037	11.011706
ID18	2016	C	339	7.44123842592593	32	39	3.49650756146648	3.68887945411394	262	16.1864140562386	57.4561403508772	14.9122807017544	110.04	0.441238425925926	3.4
ID18	2016	C	335	3.6375462962963	9	3	2.30258509299405	1.38629436111989	123	11.0905365064094	31.1392405063291	8.86075949367089	123.08	0.637546296296296	9.1
ID18	2017	X	340	6.44872685185185	35	20	3.58351893845611	3.04452243772342	168	12.9614813968157	35.2201257861635	78.8259958071279	121	0.448726851851852	13.311706
ID18	2016	C	338	6.52366898148148	4	14	1.6094379124341	2.70805020110221	119	10.9087121146357	32.425068119891	0	113.3	0.523668981481481	9.2
ID18	2017	X	340	6.51894675925926	36	34	3.61091791264422	3.55534806148941	209	14.456832294801	47.6082004555809	89.0660592255125	121	0.518946759259259	13.811706
ID18	2016	C	334	2.63740740740741	7	0	2.07944154167984	0	48	6.92820323027551	14.2011834319527	5.62130177514793	126.34	0.637407407407407	7
ID18	2016	C	338	6.5271412037037	7	10	2.07944154167984	2.39789527279837	129	11.3578166916005	33.3333333333333	2.58397932816537	113.3	0.527141203703704	9.2
ID18	2016	C	336	4.61768518518519	8	1	2.19722457733622	0.693147180559945	67	8.18535277187245	16.0287081339713	8.37320574162679	119.82	0.617685185185185	8.8
ID18	2016	C	336	4.58296296296296	28	36	3.36729582998647	3.61091791264422	280	16.7332005306815	69.3069306930693	94.3069306930693	119.82	0.582962962962963	8.5
ID18	2016	C	337	5.59372685185185	13	1	2.63905732961526	0.693147180559945	125	11.1803398874989	33.6021505376344	4.03225806451613	116.56	0.593726851851852	8.5
ID18	2016	C	335	3.40162037037037	24	37	3.2188758248682	3.63758615972639	242	15.556349186104	55.5045871559633	35.0917431192661	123.08	0.40162037037037	6.8
ID18	2016	C	336	4.64199074074074	8	1	2.19722457733622	0.693147180559945	85	9.21954445729289	21.6284987277354	4.83460559796438	119.82	0.641990740740741	8.7
ID18	2017	X	336	2.47347222222222	16	0	2.83321334405622	0	80	8.94427190999916	19.0930787589499	0	134.12	0.473472222222222	11.211706
ID18	2016	C	334	2.43045138888889	2	17	1.09861228866811	2.89037175789616	176	13.2664991614216	50.2857142857143	2.28571428571429	126.34	0.430451388888889	5.1
ID18	2016	C	336	4.61421296296296	24	3	3.2188758248682	1.38629436111989	112	10.5830052442584	24.7240618101545	15.2317880794702	119.82	0.614212962962963	8.6
ID18	2016	C	336	4.56907407407407	20	14	3.04452243772342	2.70805020110221	175	13.228756555323	41.6666666666667	9.28571428571429	119.82	0.569074074074074	8.5
ID18	2016	C	336	4.59337962962963	73	53	4.30406509320417	3.98898404656427	283	16.8226038412607	63.7387387387387	6.30630630630631	119.82	0.59337962962963	8.5
ID18	2016	C	336	4.64893518518519	3	25	1.38629436111989	3.25809653802148	202	14.2126704035519	52.8795811518325	0.261780104712042	119.82	0.648935185185185	8.7
ID18	2016	C	334	2.60962962962963	1	24	0.693147180559945	3.2188758248682	189	13.7477270848675	52.5	0	126.34	0.60962962962963	7.3
ID18	2016	C	335	3.52662037037037	5	8	1.79175946922805	2.19722457733622	88	9.38083151964686	26.8292682926829	0	123.08	0.52662037037037	7.8
ID18	2016	C	334	2.42697916666667	0	23	0	3.17805383034795	224	14.9666295470958	59.1029023746702	0.527704485488127	126.34	0.426979166666667	5.1
ID18	2017	X	337	3.59533564814815	7	3	2.07944154167984	1.38629436111989	70	8.36660026534076	17.8117048346056	75.0636132315522	130.84	0.595335648148148	9.211706
ID18	2017	X	337	3.62311342592593	53	2	3.98898404656427	1.09861228866811	169	13	38.4090909090909	17.7272727272727	130.84	0.623113425925926	8.611706
ID18	2017	X	337	3.57450231481481	3	28	1.38629436111989	3.36729582998647	155	12.4498995979887	45.0581395348837	0	130.84	0.574502314814815	9.711706
ID18	2017	X	337	3.59186342592593	42	12	3.76120011569356	2.56494935746154	175	13.228756555323	38.1263616557734	67.1023965141612	130.84	0.591863425925926	9.711706
ID18	2016	C	335	3.58893518518519	78	35	4.36944785246702	3.58351893845611	258	16.062378404209	56.578947368421	65.1315789473684	123.08	0.588935185185185	8.3
ID18	2016	C	339	7.52804398148148	13	23	2.63905732961526	3.17805383034795	279	16.7032930884901	65.034965034965	5.36130536130536	110.04	0.528043981481481	4.2
ID18	2016	C	337	5.64233796296296	9	7	2.30258509299405	2.07944154167984	103	10.1488915650922	27.1052631578947	1.57894736842105	116.56	0.642337962962963	8.1
ID18	2016	C	335	3.4259375	67	26	4.21950770517611	3.29583686600433	355	18.8414436814168	87.0098039215686	64.9509803921569	123.08	0.4259375	6.9
ID18	2016	C	334	2.44434027777778	9	23	2.30258509299405	3.17805383034795	216	14.6969384566991	56.9920844327177	1.58311345646438	126.34	0.444340277777778	5.1
ID18	2016	C	335	3.51967592592593	19	11	2.99573227355399	2.484906649788	120	10.9544511501033	28.7081339712919	17.7033492822967	123.08	0.519675925925926	7.8
ID18	2017	X	336	2.51861111111111	75	26	4.33073334028633	3.29583686600433	179	13.3790881602597	38.0042462845011	22.0806794055202	134.12	0.518611111111111	10.911706
ID18	2017	X	338	4.45111111111111	23	15	3.17805383034795	2.77258872223978	201	14.1774468787578	51.4066496163683	24.8081841432225	127.56	0.451111111111111	12.211706
ID18	2016	C	334	2.60267361111111	9	22	2.30258509299405	3.13549421592915	187	13.6747943311773	47.3417721518987	2.78481012658228	126.34	0.602673611111111	7.3
ID18	2016	C	334	2.62351851851852	25	13	3.25809653802148	2.63905732961526	222	14.8996644257513	52.4822695035461	18.6761229314421	126.34	0.623518518518518	6.9
ID18	2017	X	338	4.45805555555556	14	23	2.70805020110221	3.17805383034795	162	12.7279220613579	38.0281690140845	25.1173708920188	127.56	0.458055555555556	12.211706
ID18	2017	X	336	2.50472222222222	11	0	2.484906649788	0	45	6.70820393249937	11.8110236220472	1.5748031496063	134.12	0.504722222222222	11.011706
ID18	2016	C	334	2.62003472222222	4	20	1.6094379124341	3.04452243772342	185	13.6014705087354	47.3145780051151	0	126.34	0.620034722222222	6.9
ID18	2016	C	337	5.64581018518519	22	1	3.13549421592915	0.693147180559945	80	8.94427190999916	18.7793427230047	10.3286384976526	116.56	0.645810185185185	8.1
ID18	2016	C	339	7.42387731481482	26	1	3.29583686600433	0.693147180559945	107	10.3440804327886	25.0585480093677	17.5644028103045	110.04	0.423877314814815	2.8
ID18	2017	X	336	2.51166666666667	40	4	3.71357206670431	1.6094379124341	175	13.228756555323	38.0434782608696	41.0869565217391	134.12	0.511666666666667	10.911706
ID18	2016	C	339	7.44471064814815	23	23	3.17805383034795	3.17805383034795	180	13.4164078649987	37.344398340249	25.7261410788382	110.04	0.444710648148148	3.4
ID18	2017	X	336	2.45263888888889	43	4	3.78418963391826	1.6094379124341	174	13.1909059582729	36.3256784968685	1.25260960334029	134.12	0.452638888888889	11.311706
ID18	2016	C	336	4.58643518518519	15	44	2.77258872223978	3.80666248977032	259	16.0934769394311	63.0170316301703	90.9975669099757	119.82	0.586435185185185	8.5
ID18	2016	C	334	2.40267361111111	14	0	2.70805020110221	0	122	11.0453610171873	36.6366366366366	0.900900900900901	126.34	0.402673611111111	5.1
ID18	2016	C	338	6.44728009259259	12	2	2.56494935746154	1.09861228866811	94	9.69535971483266	27.2463768115942	11.8840579710145	113.3	0.447280092592593	7
ID18	2017	X	337	3.5883912037037	14	2	2.70805020110221	1.09861228866811	115	10.7238052947636	26.4976958525346	11.5207373271889	130.84	0.588391203703704	9.711706
ID18	2016	C	335	3.50925925925926	54	32	4.00733318523247	3.49650756146648	236	15.3622914957372	62.2691292875989	0	123.08	0.509259259259259	7.7
ID18	2016	C	334	2.65822916666667	75	68	4.33073334028633	4.23410650459726	344	18.5472369909914	78.1818181818182	4.09090909090909	126.34	0.658229166666667	7.3
ID18	2017	X	336	2.54291666666667	16	2	2.83321334405622	1.09861228866811	90	9.48683298050514	20.6896551724138	0.459770114942529	134.12	0.542916666666667	10.911706
ID18	2016	C	335	3.47107638888889	5	1	1.79175946922805	0.693147180559945	114	10.6770782520313	30	8.15789473684211	123.08	0.471076388888889	7.8
ID18	2016	C	335	3.39814814814815	17	8	2.89037175789616	2.19722457733622	83	9.1104335791443	18.7358916478555	21.6704288939052	123.08	0.398148148148148	6.8
ID18	2016	C	335	3.49884259259259	2	2	1.09861228866811	1.09861228866811	110	10.4880884817015	30.4709141274238	5.26315789473684	123.08	0.498842592592593	7.7
ID18	2016	C	339	7.4725	22	19	3.13549421592915	2.99573227355399	280	16.7332005306815	64.2201834862385	12.8440366972477	110.04	0.4725	4.8
ID18	2016	C	335	3.39467592592593	25	0	3.25809653802148	0	56	7.48331477354788	11.6424116424116	6.86070686070686	123.08	0.394675925925926	6.8
ID18	2016	C	335	3.53010416666667	3	11	1.38629436111989	2.484906649788	96	9.79795897113271	28.8288288288288	0	123.08	0.530104166666667	7.8
ID18	2016	C	335	3.52314814814815	6	14	1.94591014905531	2.70805020110221	162	12.7279220613579	43.4316353887399	4.28954423592493	123.08	0.523148148148148	7.8
ID18	2017	X	337	3.61269675925926	30	0	3.43398720448515	0	45	6.70820393249937	9.65665236051502	16.5236051502146	130.84	0.612696759259259	9.211706
ID18	2016	C	334	2.61309027777778	7	8	2.07944154167984	2.19722457733622	107	10.3440804327886	32.4242424242424	0	126.34	0.613090277777778	7.3
ID18	2016	C	337	5.61108796296296	21	10	3.09104245335832	2.39789527279837	195	13.9642400437689	49.492385786802	8.3756345177665	116.56	0.611087962962963	7.8
ID18	2017	X	337	3.59881944444444	6	5	1.94591014905531	1.79175946922805	145	12.0415945787923	34.6062052505967	95.4653937947494	130.84	0.598819444444444	9.211706
ID18	2016	C	335	3.53703703703704	18	8	2.94443897916644	2.19722457733622	134	11.5758369027902	33.5	12.75	123.08	0.537037037037037	8.2
ID18	2017	X	340	6.48769675925926	48	36	3.89182029811063	3.61091791264422	347	18.6279360101972	78.1531531531532	94.5945945945946	121	0.487696759259259	13.411706
ID18	2016	C	338	6.42990740740741	5	3	1.79175946922805	1.38629436111989	79	8.88819441731559	20.4663212435233	6.73575129533679	113.3	0.429907407407407	7
ID18	2016	C	335	3.53357638888889	5	41	1.79175946922805	3.73766961828337	114	10.6770782520313	34.3373493975904	2.71084337349398	123.08	0.533576388888889	8.2
ID18	2017	X	337	3.63700231481481	7	0	2.07944154167984	0	81	9	20.3517587939699	4.02010050251256	130.84	0.637002314814815	8.211706
ID18	2017	X	340	6.49462962962963	37	53	3.63758615972639	3.98898404656427	271	16.4620776331543	60.3563474387528	5.79064587973274	121	0.49462962962963	13.611706
ID18	2016	C	338	6.48199074074074	1	10	0.693147180559945	2.39789527279837	160	12.6491106406735	47.3372781065089	5.91715976331361	113.3	0.481990740740741	8.8
ID18	2016	C	338	6.53408564814815	5	1	1.79175946922805	0.693147180559945	89	9.4339811320566	22.1945137157107	9.22693266832918	113.3	0.534085648148148	8.6
ID18	2017	X	336	2.51513888888889	23	0	3.17805383034795	0	63	7.93725393319377	13.0977130977131	65.2806652806653	134.12	0.515138888888889	10.911706
ID18	2016	C	335	3.63060185185185	3	1	1.38629436111989	0.693147180559945	123	11.0905365064094	30.5970149253731	0	123.08	0.630601851851852	8.8
ID18	2017	X	340	6.52240740740741	6	0	1.94591014905531	0	63	7.93725393319377	15.71072319202	98.5037406483791	121	0.522407407407407	13.811706
ID18	2016	C	338	6.47505787037037	9	2	2.30258509299405	1.09861228866811	82	9.05538513813742	22.5274725274725	4.12087912087912	113.3	0.47505787037037	8.8
ID18	2016	C	338	6.5583912037037	13	1	2.63905732961526	0.693147180559945	79	8.88819441731559	18.5882352941176	16	113.3	0.558391203703704	8.5
ID18	2017	X	336	2.52902777777778	21	0	3.09104245335832	0	70	8.36660026534076	15.5210643015521	0	134.12	0.529027777777778	10.911706
ID18	2016	C	335	3.63407407407407	10	7	2.39789527279837	2.07944154167984	102	10.0995049383621	24.9388753056235	6.60146699266504	123.08	0.634074074074074	8.8
ID18	2016	C	338	6.45422453703704	12	13	2.56494935746154	2.63905732961526	199	14.1067359796659	48.6552567237164	94.8655256723716	113.3	0.454224537037037	8.4
ID18	2016	C	334	2.65475694444444	7	8	2.07944154167984	2.19722457733622	143	11.9582607431014	33.7264150943396	12.9716981132075	126.34	0.654756944444444	7
ID18	2017	X	338	4.48236111111111	12	9	2.56494935746154	2.30258509299405	97	9.8488578017961	22.4537037037037	56.0185185185185	127.56	0.482361111111111	12.311706
ID18	2016	C	339	7.58708333333333	24	0	3.2188758248682	0	71	8.42614977317636	15.5701754385965	4.82456140350877	110.04	0.587083333333333	2.6
ID18	2016	C	334	2.39920138888889	2	1	1.09861228866811	0.693147180559945	93	9.64365076099295	27.3529411764706	0	126.34	0.399201388888889	5.1
ID18	2016	C	338	6.49936342592593	3	7	1.38629436111989	2.07944154167984	103	10.1488915650922	27.0341207349081	27.0341207349081	113.3	0.499363425925926	9
ID18	2017	X	337	3.55019675925926	17	32	2.89037175789616	3.49650756146648	139	11.7898261225516	30.0865800865801	0.432900432900433	130.84	0.550196759259259	11.011706
ID18	2017	X	336	2.44916666666667	51	9	3.95124371858143	2.30258509299405	159	12.6095202129185	32.9875518672199	0	134.12	0.449166666666667	11.311706
ID18	2016	C	339	7.43429398148148	10	2	2.39789527279837	1.09861228866811	87	9.32737905308882	20.3747072599532	2.10772833723653	110.04	0.434293981481481	3.4
ID18	2016	C	338	6.4958912037037	3	22	1.38629436111989	3.13549421592915	185	13.6014705087354	46.5994962216625	24.9370277078086	113.3	0.495891203703704	9
ID18	2017	X	336	2.45611111111111	34	3	3.55534806148941	1.38629436111989	106	10.295630140987	22.6980728051392	1.9271948608137	134.12	0.456111111111111	11.311706
ID18	2016	C	334	2.42003472222222	3	26	1.38629436111989	3.29583686600433	201	14.1774468787578	54.177897574124	0	126.34	0.420034722222222	5.1
ID18	2016	C	338	6.44033564814815	5	2	1.79175946922805	1.09861228866811	70	8.36660026534076	19.4986072423398	8.63509749303621	113.3	0.440335648148148	7
ID18	2017	X	337	3.58144675925926	53	10	3.98898404656427	2.39789527279837	179	13.3790881602597	41.8224299065421	5.60747663551402	130.84	0.581446759259259	9.711706
ID18	2016	C	334	2.42350694444444	74	18	4.31748811353631	2.94443897916644	290	17.0293863659264	71.4285714285714	0.492610837438424	126.34	0.423506944444444	5.1
ID18	2017	X	336	2.54638888888889	13	21	2.63905732961526	3.09104245335832	109	10.4403065089106	25.5269320843091	0.702576112412178	134.12	0.546388888888889	10.911706
ID18	2017	X	336	2.47694444444444	11	1	2.484906649788	0.693147180559945	91	9.53939201416946	22.1951219512195	0	134.12	0.476944444444444	11.211706
ID18	2016	C	339	7.45165509259259	7	19	2.07944154167984	2.99573227355399	235	15.3297097167559	56.0859188544153	96.18138424821	110.04	0.451655092592593	4.1
ID18	2016	C	336	4.58990740740741	39	41	3.68887945411394	3.73766961828337	260	16.1245154965971	64.8379052369077	29.1770573566085	119.82	0.589907407407407	8.5
ID18	2017	X	337	3.58491898148148	29	1	3.40119738166216	0.693147180559945	111	10.5356537528527	24.1304347826087	3.69565217391304	130.84	0.584918981481481	9.711706
ID18	2016	C	334	2.43739583333333	7	6	2.07944154167984	1.94591014905531	158	12.5698050899765	44.1340782122905	1.95530726256983	126.34	0.437395833333333	5.1
ID18	2016	C	339	7.47596064814815	8	39	2.19722457733622	3.68887945411394	306	17.4928556845359	71.6627634660422	6.3231850117096	110.04	0.475960648148148	4.8
ID18	2016	C	339	7.4690162037037	3	38	1.38629436111989	3.66356164612965	219	14.7986485869487	50.9302325581395	20.6976744186046	110.04	0.469016203703704	4.8
ID18	2017	X	337	3.60575231481481	17	2	2.89037175789616	1.09861228866811	65	8.06225774829855	14.0997830802603	96.529284164859	130.84	0.605752314814815	9.211706
ID18	2016	C	337	5.60415509259259	6	52	1.94591014905531	3.97029191355212	196	14	55.6818181818182	2.27272727272727	116.56	0.604155092592593	7.8
ID18	2016	C	337	5.60068287037037	11	81	2.484906649788	4.40671924726425	271	16.4620776331543	68.9567430025445	0	116.56	0.60068287037037	7.8
ID18	2016	C	337	5.60761574074074	19	43	2.99573227355399	3.78418963391826	165	12.8452325786651	43.421052631579	1.84210526315789	116.56	0.607615740740741	7.8
ID18	2016	C	335	3.44675925925926	15	3	2.77258872223978	1.38629436111989	92	9.59166304662544	22.6600985221675	14.0394088669951	123.08	0.446759259259259	7.2
ID18	2017	X	337	3.61616898148148	42	30	3.76120011569356	3.43398720448515	180	13.4164078649987	38.3795309168444	19.4029850746269	130.84	0.616168981481481	8.611706
ID18	2017	X	336	2.37670138888889	10	0	2.39789527279837	0	52	7.21110255092798	13.6482939632546	0	134.12	0.376701388888889	10.411706
ID18	2017	X	336	2.38364583333333	18	1	2.94443897916644	0.693147180559945	75	8.66025403784439	17.5233644859813	0	134.12	0.383645833333333	10.411706
ID18	2016	C	338	6.55144675925926	5	0	1.79175946922805	0	56	7.48331477354788	14.2131979695431	1.77664974619289	113.3	0.551446759259259	8.6
ID18	2017	X	337	3.63353009259259	4	0	1.6094379124341	0	104	10.1980390271856	26.8041237113402	3.60824742268041	130.84	0.633530092592593	8.611706
ID18	2016	C	336	4.63157407407407	9	0	2.30258509299405	0	78	8.83176086632785	18.5714285714286	2.85714285714286	119.82	0.631574074074074	8.8
ID18	2016	C	335	3.61324074074074	157	21	5.06259503302697	3.09104245335832	421	20.5182845286832	92.1225382932166	33.4792122538293	123.08	0.613240740740741	8.6
ID18	2016	C	338	6.54450231481481	17	11	2.89037175789616	2.484906649788	163	12.7671453348037	39.0887290167866	5.03597122302158	113.3	0.544502314814815	8.6
ID18	2016	C	336	4.62462962962963	5	5	1.79175946922805	1.79175946922805	133	11.5325625946708	33.4170854271357	2.01005025125628	119.82	0.62462962962963	8.8
ID18	2017	X	340	6.51547453703704	40	12	3.71357206670431	2.56494935746154	197	14.0356688476182	47.3557692307692	14.6634615384615	121	0.515474537037037	13.811706
ID18	2016	C	335	3.62365740740741	14	4	2.70805020110221	1.6094379124341	86	9.2736184954957	21.1822660098522	1.72413793103448	123.08	0.623657407407407	8.8
ID18	2016	C	338	6.56186342592593	16	0	2.83321334405622	0	50	7.07106781186548	11.3895216400911	26.6514806378132	113.3	0.561863425925926	8.5
ID18	2016	C	336	4.62115740740741	11	1	2.484906649788	0.693147180559945	87	9.32737905308882	20.5673758865248	0.709219858156028	119.82	0.621157407407407	8.8
ID18	2016	C	335	3.61671296296296	62	22	4.14313472639153	3.13549421592915	361	19	81.3063063063063	56.7567567567568	123.08	0.616712962962963	8.8
ID18	2016	C	335	3.47453703703704	11	0	2.484906649788	0	80	8.94427190999916	20.6185567010309	1.80412371134021	123.08	0.474537037037037	7.8
ID18	2017	X	336	2.42184027777778	20	11	3.04452243772342	2.484906649788	122	11.0453610171873	26.8722466960352	7.04845814977974	134.12	0.421840277777778	11.111706
ID18	2016	C	336	4.63851851851852	5	12	1.79175946922805	2.56494935746154	110	10.4880884817015	27.1604938271605	2.96296296296296	119.82	0.638518518518518	8.7
ID18	2016	C	334	2.64086805555556	40	20	3.71357206670431	3.04452243772342	191	13.8202749610853	49.4818652849741	1.55440414507772	126.34	0.640868055555556	7
ID18	2017	X	336	2.44569444444444	149	18	5.01063529409626	2.94443897916644	318	17.832554500127	60.6870229007634	2.86259541984733	134.12	0.445694444444444	11.211706
ID18	2016	C	338	6.49241898148148	6	19	1.94591014905531	2.99573227355399	237	15.3948043183407	59.25	4	113.3	0.492418981481481	9
ID18	2016	C	339	7.43083333333333	8	0	2.19722457733622	0	79	8.88819441731559	17.8733031674208	7.01357466063348	110.04	0.430833333333333	3.4
ID18	2016	C	334	2.6478125	15	0	2.77258872223978	0	86	9.2736184954957	24.4318181818182	2.55681818181818	126.34	0.6478125	7
ID18	2017	X	336	2.46305555555556	42	2	3.76120011569356	1.09861228866811	85	9.21954445729289	17.8947368421053	0	134.12	0.463055555555556	11.311706
ID18	2016	C	339	7.42736111111111	11	1	2.484906649788	0.693147180559945	98	9.89949493661167	22.3744292237443	6.16438356164384	110.04	0.427361111111111	3.4
ID18	2016	C	336	4.64546296296296	9	2	2.30258509299405	1.09861228866811	87	9.32737905308882	22.0812182741117	2.53807106598985	119.82	0.645462962962963	8.7
ID18	2016	C	339	7.46554398148148	104	45	4.65396035015752	3.8286413964891	355	18.8414436814168	80.4988662131519	6.80272108843537	110.04	0.465543981481481	4.1
ID18	2016	C	337	5.59025462962963	10	15	2.39789527279837	2.77258872223978	196	14	53.551912568306	0	116.56	0.59025462962963	8.5
ID18	2017	X	340	6.44525462962963	33	0	3.52636052461616	0	63	7.93725393319377	13.1524008350731	36.7432150313152	121	0.44525462962963	13.211706
ID18	2017	X	340	6.42789351851852	11	0	2.484906649788	0	54	7.34846922834953	11.7136659436009	7.37527114967462	121	0.427893518518519	13.211706
ID18	2016	C	338	6.4333912037037	7	3	2.07944154167984	1.38629436111989	80	8.94427190999916	21.1640211640212	7.14285714285714	113.3	0.433391203703704	7
ID18	2016	C	339	7.47944444444444	10	18	2.39789527279837	2.94443897916644	186	13.6381816969859	44.8192771084337	41.4457831325301	110.04	0.479444444444444	4.8
ID18	2017	X	338	4.51361111111111	38	5	3.66356164612965	1.79175946922805	241	15.52417469626	53.0837004405286	2.42290748898678	127.56	0.513611111111111	12.111706
ID18	2017	X	336	2.48041666666667	24	3	3.2188758248682	1.38629436111989	114	10.6770782520313	26.8867924528302	0.235849056603774	134.12	0.480416666666667	11.211706
ID18	2017	X	340	6.45914351851852	106	40	4.67282883446191	3.71357206670431	398	19.94993734326	84.861407249467	97.228144989339	121	0.459143518518519	13.311706
ID18	2016	C	338	6.45075231481481	5	0	1.79175946922805	0	86	9.2736184954957	22.4543080939948	38.1201044386423	113.3	0.450752314814815	8.4
ID18	2017	X	336	2.47	18	8	2.94443897916644	2.19722457733622	115	10.7238052947636	27.7777777777778	0	134.12	0.47	11.211706
ID18	2017	X	340	6.47032407407407	49	2	3.91202300542815	1.09861228866811	51	7.14142842854285	10.3238866396761	5.46558704453441	121	0.470324074074074	13.411706
ID18	2016	C	338	6.46116898148148	2	2	1.09861228866811	1.09861228866811	137	11.7046999107196	35.8638743455497	94.2408376963351	113.3	0.461168981481481	8.4
ID18	2016	C	338	6.4646412037037	5	1	1.79175946922805	0.693147180559945	75	8.66025403784439	20.5479452054795	100	113.3	0.464641203703704	8.4
ID18	2017	X	340	6.47380787037037	20	0	3.04452243772342	0	28	5.29150262212918	6.00858369098712	3.00429184549356	121	0.47380787037037	13.411706
ID18	2016	C	337	5.61803240740741	16	13	2.83321334405622	2.63905732961526	162	12.7279220613579	38.2075471698113	34.9056603773585	116.56	0.618032407407407	7.9
ID18	2016	C	337	5.62150462962963	196	13	5.28320372873799	2.63905732961526	398	19.94993734326	88.641425389755	97.7728285077951	116.56	0.62150462962963	7.9
ID18	2017	X	336	2.50819444444444	10	3	2.39789527279837	1.38629436111989	56	7.48331477354788	12.6696832579186	13.3484162895928	134.12	0.508194444444444	11.011706
ID18	2016	C	335	3.44328703703704	16	0	2.83321334405622	0	87	9.32737905308882	21.0653753026634	11.6222760290557	123.08	0.443287037037037	7.2
ID18	2017	X	338	4.56569444444444	4	0	1.6094379124341	0	72	8.48528137423857	20.9912536443149	0.87463556851312	127.56	0.565694444444444	11.411706
ID18	2017	X	336	2.52208333333333	12	0	2.56494935746154	0	87	9.32737905308882	19.7278911564626	0.453514739229025	134.12	0.522083333333333	10.911706
ID18	2016	C	339	7.53498842592593	52	12	3.97029191355212	2.56494935746154	246	15.6843871413581	59.1346153846154	28.125	110.04	0.534988425925926	3.6
ID18	2016	C	337	5.63886574074074	9	34	2.30258509299405	3.55534806148941	215	14.6628782986152	50.4694835680751	19.4835680751174	116.56	0.638865740740741	8.1
ID18	2016	C	339	7.54540509259259	185	19	5.2257466737132	2.99573227355399	366	19.131126469709	82.6185101580135	38.1489841986456	110.04	0.545405092592593	3.6
ID18	2016	C	338	6.54103009259259	8	19	2.19722457733622	2.99573227355399	180	13.4164078649987	45.6852791878173	0.761421319796954	113.3	0.541030092592593	8.6
ID18	2016	C	337	5.65275462962963	33	21	3.52636052461616	3.09104245335832	179	13.3790881602597	42.6190476190476	16.6666666666667	116.56	0.65275462962963	8.1
ID18	2016	C	339	7.56623842592593	36	41	3.61091791264422	3.73766961828337	277	16.6433169770932	68.3950617283951	100	110.04	0.566238425925926	2.9
ID18	2017	X	338	4.60229166666667	11	28	2.484906649788	3.36729582998647	121	11	28.2051282051282	10.4895104895105	127.56	0.602291666666667	10.611706
ID18	2017	X	338	4.46498842592593	13	0	2.63905732961526	0	83	9.1104335791443	18.5682326621924	29.7539149888143	127.56	0.464988425925926	12.211706
ID18	2016	C	335	3.64449074074074	13	7	2.63905732961526	2.07944154167984	156	12.4899959967968	37.5903614457831	17.1084337349398	123.08	0.644490740740741	9.1
ID18	2016	C	339	7.57665509259259	16	0	2.83321334405622	0	59	7.68114574786861	12.8260869565217	0.217391304347826	110.04	0.576655092592593	2.6
ID18	2017	X	338	4.61270833333333	4	9	1.6094379124341	2.30258509299405	114	10.6770782520313	29.6875	54.9479166666667	127.56	0.612708333333333	10.611706
ID18	2016	C	339	7.58359953703704	24	20	3.2188758248682	3.04452243772342	163	12.7671453348037	34.9036402569593	20.5567451820128	110.04	0.583599537037037	2.6
ID18	2016	C	337	5.65622685185185	13	34	2.63905732961526	3.55534806148941	166	12.8840987267251	38.6946386946387	31.002331002331	116.56	0.656226851851852	8.1
ID18	2016	C	336	4.65240740740741	6	7	1.94591014905531	2.07944154167984	159	12.6095202129185	40.5612244897959	2.04081632653061	119.82	0.652407407407407	8.7
ID18	2017	X	336	2.5325	15	39	2.77258872223978	3.68887945411394	133	11.5325625946708	29.3598233995585	0.662251655629139	134.12	0.5325	10.911706
ID18	2016	C	338	6.42644675925926	10	6	2.39789527279837	1.94591014905531	100	10	23.2558139534884	24.8837209302326	113.3	0.426446759259259	7.2
ID18	2016	C	338	6.42296296296296	16	4	2.83321334405622	1.6094379124341	99	9.9498743710662	22	15.7777777777778	113.3	0.422962962962963	7.2
ID18	2016	C	338	6.44380787037037	4	0	1.6094379124341	0	76	8.71779788708135	21.8390804597701	8.62068965517241	113.3	0.44380787037037	7
ID18	2016	C	339	7.61138888888889	9	6	2.30258509299405	1.94591014905531	146	12.0830459735946	34.9282296650718	0.956937799043062	110.04	0.611388888888889	2.5
ID18	2016	C	338	6.43686342592593	3	0	1.38629436111989	0	53	7.28010988928052	14.9295774647887	11.2676056338028	113.3	0.436863425925926	7
ID18	2016	C	339	7.59402777777778	25	0	3.25809653802148	0	67	8.18535277187245	14.4708423326134	8.63930885529158	110.04	0.594027777777778	2.5
ID18	2016	C	338	6.50283564814815	2	9	1.09861228866811	2.30258509299405	81	9	22.1917808219178	8.49315068493151	113.3	0.502835648148148	9
ID18	2017	X	336	2.48388888888889	12	1	2.56494935746154	0.693147180559945	65	8.06225774829855	16.25	0	134.12	0.483888888888889	11.211706
ID18	2016	C	339	7.44819444444444	57	10	4.06044301054642	2.39789527279837	248	15.7480157480236	55.1111111111111	78.2222222222222	110.04	0.448194444444444	4.1
ID18	2016	C	335	3.49538194444444	9	3	2.30258509299405	1.38629436111989	108	10.3923048454133	29.0322580645161	9.40860215053763	123.08	0.495381944444444	7.7
ID18	2017	X	336	2.55333333333333	20	2	3.04452243772342	1.09861228866811	50	7.07106781186548	11.6009280742459	0	134.12	0.553333333333333	10.911706
ID18	2017	X	340	6.45219907407407	35	12	3.58351893845611	2.56494935746154	123	11.0905365064094	27.6404494382022	100	121	0.452199074074074	13.311706
ID18	2016	C	334	2.43392361111111	0	14	0	2.70805020110221	136	11.6619037896906	40.117994100295	0	126.34	0.433923611111111	5.1
ID18	2017	X	337	3.57797453703704	11	3	2.484906649788	1.38629436111989	83	9.1104335791443	24.198250728863	0	130.84	0.577974537037037	9.711706
ID18	2017	X	340	6.4556712962963	9	9	2.30258509299405	2.30258509299405	121	11	28.3372365339578	100	121	0.455671296296296	13.311706
ID18	2016	C	339	7.48290509259259	76	23	4.34380542185368	3.17805383034795	295	17.1755640373177	67.1981776765376	12.0728929384966	110.04	0.482905092592593	4.8
ID18	2016	C	339	7.49332175925926	141	18	4.95582705760126	2.94443897916644	371	19.2613602842582	84.1269841269841	1.13378684807256	110.04	0.493321759259259	4.7
ID18	2016	C	339	7.48986111111111	72	21	4.29045944114839	3.09104245335832	333	18.2482875908947	77.0833333333333	3.7037037037037	110.04	0.489861111111111	4.7
ID18	2017	X	336	2.50125	8	0	2.19722457733622	0	78	8.83176086632785	19.0243902439024	0	134.12	0.50125	11.011706
ID18	2017	X	340	6.48074074074074	27	0	3.3322045101752	0	24	4.89897948556636	5.12820512820513	7.69230769230769	121	0.480740740740741	13.411706
ID18	2016	C	335	3.42939814814815	147	11	4.99721227376411	2.484906649788	280	16.7332005306815	64.9651972157773	41.9953596287703	123.08	0.429398148148148	7.2
ID18	2016	C	338	6.46811342592593	5	1	1.79175946922805	0.693147180559945	97	9.8488578017961	23.9506172839506	45.1851851851852	113.3	0.468113425925926	8.4
ID18	2016	C	335	3.58199074074074	28	31	3.36729582998647	3.46573590279973	228	15.0996688705415	52.9002320185615	27.8422273781903	123.08	0.581990740740741	8.3
ID18	2017	X	337	3.63005787037037	9	1	2.30258509299405	0.693147180559945	61	7.81024967590665	14.0552995391705	0.460829493087558	130.84	0.63005787037037	8.611706
ID18	2016	C	335	3.59240740740741	138	32	4.93447393313069	3.49650756146648	409	20.2237484161567	91.0913140311804	97.5501113585746	123.08	0.592407407407407	8.3
ID18	2016	C	335	3.57851851851852	88	60	4.48863636973214	4.11087386417331	374	19.3390796058137	83.8565022421525	0	123.08	0.578518518518519	8.3
ID18	2016	C	335	3.59587962962963	116	47	4.76217393479776	3.87120101090789	394	19.8494332412792	88.1431767337808	78.076062639821	123.08	0.59587962962963	8.6
ID18	2017	X	340	6.52587962962963	21	0	3.09104245335832	0	35	5.91607978309962	7.8125	18.9732142857143	121	0.52587962962963	13.811706
ID18	2017	X	338	4.44416666666667	12	0	2.56494935746154	0	66	8.12403840463596	15.8653846153846	13.4615384615385	127.56	0.444166666666667	12.111706
ID18	2017	X	336	2.39059027777778	12	0	2.56494935746154	0	65	8.06225774829855	16.4141414141414	0.252525252525253	134.12	0.390590277777778	11.011706
ID18	2016	C	335	3.62712962962963	11	1	2.484906649788	0.693147180559945	75	8.66025403784439	18.2038834951456	3.64077669902913	123.08	0.62712962962963	8.8
ID18	2017	X	340	6.51200231481481	2	1	1.09861228866811	0.693147180559945	63	7.93725393319377	16.4490861618799	1.30548302872063	121	0.512002314814815	13.811706
ID18	2017	X	338	4.60923611111111	8	0	2.19722457733622	0	90	9.48683298050514	21.4285714285714	27.1428571428571	127.56	0.609236111111111	10.611706
ID18	2017	X	336	2.41489583333333	11	2	2.484906649788	1.09861228866811	91	9.53939201416946	21.7183770883055	57.9952267303103	134.12	0.414895833333333	11.111706
ID18	2016	C	335	3.64796296296296	11	1	2.484906649788	0.693147180559945	99	9.9498743710662	25.3196930946292	6.64961636828645	123.08	0.647962962962963	9.1
ID18	2016	C	335	3.64101851851852	13	2	2.63905732961526	1.09861228866811	151	12.2882057274445	38.4223918575064	11.9592875318066	123.08	0.641018518518519	9.1
ID18	2016	C	338	6.50630787037037	3	0	1.38629436111989	0	75	8.66025403784439	19.8412698412698	2.64550264550265	113.3	0.50630787037037	9
ID18	2017	X	337	3.54325231481481	41	2	3.73766961828337	1.09861228866811	110	10.4880884817015	23.4042553191489	0.851063829787234	130.84	0.543252314814815	11.011706
ID18	2017	X	337	3.53978009259259	55	1	4.02535169073515	0.693147180559945	86	9.2736184954957	17.6954732510288	0	130.84	0.539780092592593	11.011706
ID18	2017	X	338	4.47887731481481	20	6	3.04452243772342	1.94591014905531	128	11.3137084989848	27.5862068965517	27.801724137931	127.56	0.478877314814815	12.311706
ID18	2016	C	339	7.4377662037037	36	4	3.61091791264422	1.6094379124341	131	11.4455231422596	28.6026200873362	10.4803493449782	110.04	0.437766203703704	3.4
ID18	2017	X	338	4.48930555555556	34	21	3.55534806148941	3.09104245335832	194	13.9283882771841	42.7312775330396	45.5947136563877	127.56	0.489305555555556	12.311706
ID18	2017	X	337	3.56755787037037	13	1	2.63905732961526	0.693147180559945	120	10.9544511501033	26.0869565217391	4.56521739130435	130.84	0.56755787037037	10.211706
ID18	2016	C	338	6.50978009259259	7	3	2.07944154167984	1.38629436111989	84	9.16515138991168	21.4833759590793	0	113.3	0.509780092592593	9
ID18	2016	C	334	2.40961805555556	63	12	4.15888308335967	2.56494935746154	179	13.3790881602597	44.4168734491315	2.97766749379653	126.34	0.409618055555556	5.1
ID18	2017	X	337	3.5571412037037	30	21	3.43398720448515	3.09104245335832	250	15.8113883008419	53.9956803455724	2.37580993520518	130.84	0.557141203703704	10.211706
ID18	2016	C	339	7.46207175925926	13	18	2.63905732961526	2.94443897916644	300	17.3205080756888	70.0934579439252	63.5514018691589	110.04	0.462071759259259	4.1
ID18	2017	X	340	6.44178240740741	24	0	3.2188758248682	0	45	6.70820393249937	10.1351351351351	23.6486486486486	121	0.441782407407407	13.211706
ID18	2016	C	339	7.45861111111111	52	73	3.97029191355212	4.30406509320417	351	18.7349939951952	82.0093457943925	100	110.04	0.458611111111111	4.1
ID18	2017	X	338	4.5240162037037	16	2	2.83321334405622	1.09861228866811	59	7.68114574786861	13.4703196347032	1.36986301369863	127.56	0.524016203703704	12.111706
ID18	2017	X	338	4.52748842592593	23	16	3.17805383034795	2.83321334405622	74	8.60232526704263	16.7042889390519	1.12866817155756	127.56	0.527488425925926	12.111706
ID18	2016	C	335	3.40509259259259	146	29	4.99043258677874	3.40119738166216	416	20.3960780543711	92.6503340757238	46.1024498886414	123.08	0.405092592592593	6.8
ID18	2016	C	339	7.48637731481482	73	40	4.30406509320417	3.71357206670431	355	18.8414436814168	80.4988662131519	1.58730158730159	110.04	0.486377314814815	4.8
ID18	2016	C	335	3.41898148148148	5	12	1.79175946922805	2.56494935746154	185	13.6014705087354	48.1770833333333	8.33333333333333	123.08	0.418981481481481	6.9
ID18	2017	X	338	4.52055555555556	25	2	3.25809653802148	1.09861228866811	125	11.1803398874989	27.0562770562771	21.2121212121212	127.56	0.520555555555556	12.111706
ID18	2017	X	338	4.51707175925926	21	0	3.09104245335832	0	79	8.88819441731559	17.2489082969432	3.05676855895197	127.56	0.517071759259259	12.111706
ID18	2017	X	338	4.54833333333333	5	0	1.79175946922805	0	61	7.81024967590665	16.3978494623656	0	127.56	0.548333333333333	11.711706
ID18	2016	C	335	3.41550925925926	19	65	2.99573227355399	4.18965474202643	253	15.9059737205869	62.6237623762376	8.66336633663366	123.08	0.415509259259259	6.9
ID18	2016	C	335	3.51273148148148	7	25	2.07944154167984	3.25809653802148	179	13.3790881602597	46.8586387434555	0	123.08	0.512731481481482	7.8
ID18	2016	C	335	3.43287037037037	11	0	2.484906649788	0	101	10.0498756211209	28.2122905027933	48.3240223463687	123.08	0.43287037037037	7.2
ID18	2016	C	339	7.50721064814815	176	10	5.17614973257383	2.39789527279837	345	18.5741756210067	79.6766743648961	18.4757505773672	110.04	0.507210648148148	4.7
ID18	2017	X	336	2.49083333333333	7	1	2.07944154167984	0.693147180559945	81	9	19.1037735849057	0	134.12	0.490833333333333	11.011706
ID18	2017	X	337	3.62658564814815	6	0	1.94591014905531	0	56	7.48331477354788	12.9032258064516	1.61290322580645	130.84	0.626585648148148	8.611706
ID18	2016	C	339	7.52457175925926	20	26	3.04452243772342	3.29583686600433	310	17.606816861659	72.7699530516432	5.16431924882629	110.04	0.524571759259259	4.2
ID18	2017	X	336	2.37322916666667	5	0	1.79175946922805	0	76	8.71779788708135	19	0.25	134.12	0.373229166666667	10.411706
ID18	2016	C	335	3.45023148148148	7	1	2.07944154167984	0.693147180559945	112	10.5830052442584	28.6445012787724	14.8337595907928	123.08	0.450231481481481	7.4
ID18	2017	X	337	3.64047453703704	5	3	1.79175946922805	1.38629436111989	72	8.48528137423857	16.7441860465116	1.3953488372093	130.84	0.640474537037037	8.211706
ID18	2016	C	336	4.62810185185185	23	2	3.17805383034795	1.09861228866811	61	7.81024967590665	13.4361233480176	13.4361233480176	119.82	0.628101851851852	8.8
ID18	2016	C	339	7.54194444444444	103	10	4.64439089914137	2.39789527279837	344	18.5472369909914	77.8280542986425	44.5701357466063	110.04	0.541944444444444	3.6
ID18	2016	C	337	5.64928240740741	16	1	2.83321334405622	0.693147180559945	91	9.53939201416946	22.5806451612903	29.5285359801489	116.56	0.649282407407407	8.1
ID18	2017	X	338	4.46846064814815	20	8	3.04452243772342	2.19722457733622	142	11.916375287813	30.8026030368764	56.3991323210412	127.56	0.468460648148148	12.211706
ID18	2017	X	336	2.40100694444444	8	8	2.19722457733622	2.19722457733622	100	10	28.0112044817927	78.7114845938375	134.12	0.401006944444444	11.011706
ID18	2016	C	338	6.47157407407407	8	2	2.19722457733622	1.09861228866811	123	11.0905365064094	31.7829457364341	15.7622739018088	113.3	0.471574074074074	8.8
ID18	2016	C	335	3.62018518518519	33	23	3.52636052461616	3.17805383034795	196	14	45.3703703703704	18.5185185185185	123.08	0.620185185185185	8.8
ID18	2017	X	338	4.45457175925926	12	10	2.56494935746154	2.39789527279837	174	13.1909059582729	49.5726495726496	10.8262108262108	127.56	0.454571759259259	12.211706
ID18	2017	X	338	4.46152777777778	48	6	3.89182029811063	1.94591014905531	170	13.0384048104053	36.8763557483731	2.16919739696312	127.56	0.461527777777778	12.211706
ID18	2017	X	338	4.59881944444444	27	11	3.3322045101752	2.484906649788	129	11.3578166916005	30.7875894988067	3.10262529832936	127.56	0.598819444444444	10.611706
ID18	2017	X	336	2.4253125	10	14	2.39789527279837	2.70805020110221	139	11.7898261225516	31.3063063063063	21.3963963963964	134.12	0.4253125	11.111706
ID18	2017	X	338	4.48583333333333	31	12	3.46573590279973	2.56494935746154	169	13	39.8584905660377	59.6698113207547	127.56	0.485833333333333	12.311706
ID18	2017	X	336	2.52555555555556	40	0	3.71357206670431	0	81	9	18.3673469387755	1.36054421768707	134.12	0.525555555555556	10.911706
ID18	2016	C	339	7.57319444444444	39	10	3.68887945411394	2.39789527279837	134	11.5758369027902	29.4505494505495	19.7802197802198	110.04	0.573194444444444	2.6
ID18	2016	C	339	7.60790509259259	31	2	3.46573590279973	1.09861228866811	61	7.81024967590665	13.4657836644592	11.037527593819	110.04	0.607905092592593	2.5
ID18	2017	X	338	4.50665509259259	21	0	3.09104245335832	0	113	10.6301458127346	25	5.30973451327434	127.56	0.506655092592593	12.311706
ID18	2016	C	339	7.60443287037037	16	1	2.83321334405622	0.693147180559945	41	6.40312423743285	9.11111111111111	8.44444444444444	110.04	0.60443287037037	2.5
ID18	2017	X	338	4.50318287037037	145	25	4.98360662170834	3.25809653802148	298	17.2626765016321	65.3508771929825	9.42982456140351	127.56	0.50318287037037	12.311706
ID18	2017	X	336	2.45958333333333	54	16	4.00733318523247	2.83321334405622	166	12.8840987267251	35.0951374207188	0	134.12	0.459583333333333	11.311706
ID18	2016	C	335	3.49190972222222	14	6	2.70805020110221	1.94591014905531	140	11.8321595661992	33.9805825242718	15.5339805825243	123.08	0.491909722222222	7.7
ID18	2017	X	337	3.56408564814815	33	16	3.52636052461616	2.83321334405622	259	16.0934769394311	54.2976939203354	6.07966457023061	130.84	0.564085648148148	10.211706
ID18	2016	C	339	7.52109953703704	65	39	4.18965474202643	3.68887945411394	297	17.2336879396141	68.2758620689655	3.90804597701149	110.04	0.521099537037037	4.2
ID18	2017	X	340	6.43831018518518	11	0	2.484906649788	0	64	8	14.3176733780761	2.01342281879195	121	0.438310185185185	13.211706
ID18	2017	X	340	6.43136574074074	26	0	3.29583686600433	0	35	5.91607978309962	7.55939524838013	8.42332613390929	121	0.431365740740741	13.211706
ID18	2016	C	335	3.43634259259259	11	0	2.484906649788	0	81	9	19.377990430622	43.5406698564593	123.08	0.436342592592593	7.2
ID18	2017	X	340	6.43483796296296	22	1	3.13549421592915	0.693147180559945	61	7.81024967590665	13.4955752212389	9.73451327433628	121	0.434837962962963	13.211706
ID18	2016	C	335	3.46065972222222	7	46	2.07944154167984	3.85014760171006	151	12.2882057274445	39.5287958115183	12.0418848167539	123.08	0.460659722222222	7.4
ID18	2016	C	335	3.45717592592593	23	31	3.17805383034795	3.46573590279973	266	16.3095064303001	61.8604651162791	12.5581395348837	123.08	0.457175925925926	7.4
ID18	2016	C	338	6.48547453703704	22	1	3.13549421592915	0.693147180559945	145	12.0415945787923	40.6162464985994	0.280112044817927	113.3	0.485474537037037	8.8
ID18	2016	C	334	2.62697916666667	12	0	2.56494935746154	0	97	9.8488578017961	22.3502304147465	0.691244239631336	126.34	0.626979166666667	6.9
ID18	2016	C	335	3.46759259259259	8	8	2.19722457733622	2.19722457733622	112	10.5830052442584	29.4736842105263	10.2631578947368	123.08	0.467592592592593	7.4
ID18	2017	X	336	2.49777777777778	7	1	2.07944154167984	0.693147180559945	87	9.32737905308882	23.5772357723577	0.2710027100271	134.12	0.497777777777778	11.011706
ID18	2016	C	335	3.4224537037037	3	13	1.38629436111989	2.63905732961526	166	12.8840987267251	50.1510574018127	22.6586102719033	123.08	0.422453703703704	6.9
ID18	2017	X	338	4.53791666666667	54	44	4.00733318523247	3.80666248977032	285	16.8819430161341	61.9565217391304	1.95652173913044	127.56	0.537916666666667	11.711706
ID18	2016	C	335	3.47802083333333	14	0	2.70805020110221	0	81	9	20.1492537313433	0	123.08	0.478020833333333	7.8
ID18	2016	C	339	7.51763888888889	128	19	4.85981240436167	2.99573227355399	339	18.411952639522	78.2909930715935	19.3995381062356	110.04	0.517638888888889	4.2
ID18	2017	X	340	6.49115740740741	135	51	4.91265488573605	3.95124371858143	418	20.4450483002609	88.3720930232558	23.6786469344609	121	0.491157407407407	13.611706
ID18	2017	X	338	4.61965277777778	34	7	3.55534806148941	2.07944154167984	198	14.0712472794703	49.1315136476427	51.3647642679901	127.56	0.619652777777778	10.311706
ID18	2017	X	340	6.50157407407407	56	33	4.04305126783455	3.52636052461616	280	16.7332005306815	60.2150537634409	21.0752688172043	121	0.501574074074074	13.611706
ID18	2017	X	336	2.41836805555556	14	4	2.70805020110221	1.6094379124341	163	12.7671453348037	44.5355191256831	3.82513661202186	134.12	0.418368055555556	11.111706
ID18	2016	C	334	2.65128472222222	2	2	1.09861228866811	1.09861228866811	80	8.94427190999916	22.3463687150838	3.63128491620112	126.34	0.651284722222222	7
ID18	2017	X	336	2.46652777777778	8	12	2.19722457733622	2.56494935746154	103	10.1488915650922	23.7327188940092	0.230414746543779	134.12	0.466527777777778	11.311706
ID18	2016	C	339	7.60096064814815	25	1	3.25809653802148	0.693147180559945	60	7.74596669241483	13.3037694013304	13.3037694013304	110.04	0.600960648148148	2.5
ID18	2017	X	336	2.53597222222222	13	0	2.63905732961526	0	47	6.85565460040104	11.7794486215539	0	134.12	0.535972222222222	10.911706
ID18	2016	C	339	7.55929398148148	48	3	3.89182029811063	1.38629436111989	196	14	46.5558194774347	63.895486935867	110.04	0.559293981481481	2.9
ID18	2017	X	336	2.39753472222222	2	0	1.09861228866811	0	70	8.36660026534076	18.970189701897	68.5636856368564	134.12	0.397534722222222	11.011706
ID18	2017	X	336	2.3940625	31	5	3.46573590279973	1.79175946922805	139	11.7898261225516	32.2505800464037	41.2993039443155	134.12	0.3940625	11.011706
ID18	2017	X	338	4.51013888888889	37	40	3.63758615972639	3.71357206670431	248	15.7480157480236	54.1484716157205	8.73362445414847	127.56	0.510138888888889	12.311706
ID18	2016	C	339	7.55582175925926	201	0	5.30826769740121	0	288	16.9705627484771	67.4473067915691	16.1592505854801	110.04	0.555821759259259	2.9
ID18	2017	X	336	2.41142361111111	53	9	3.98898404656427	2.30258509299405	182	13.490737563232	41.3636363636364	16.8181818181818	134.12	0.411423611111111	11.111706
ID18	2017	X	338	4.49623842592593	60	63	4.11087386417331	4.15888308335967	373	19.313207915828	80.7359307359307	25.974025974026	127.56	0.496238425925926	12.311706
ID18	2016	C	339	7.58012731481482	33	0	3.52636052461616	0	63	7.93725393319377	13.4328358208955	10.0213219616205	110.04	0.580127314814815	2.6
ID18	2017	X	338	4.53096064814815	12	3	2.56494935746154	1.38629436111989	86	9.2736184954957	19.5899772209567	11.8451025056948	127.56	0.530960648148148	12.111706
ID18	2017	X	340	6.49811342592593	79	48	4.38202663467388	3.89182029811063	391	19.7737199332852	85.1851851851852	2.17864923747277	121	0.498113425925926	13.611706
ID18	2016	C	335	3.58546296296296	11	5	2.484906649788	1.79175946922805	80	8.94427190999916	18.3066361556064	19.2219679633867	123.08	0.585462962962963	8.3
ID18	2017	X	336	2.36975694444444	14	0	2.70805020110221	0	85	9.21954445729289	20.4819277108434	0	134.12	0.369756944444444	10.411706
ID18	2016	C	335	3.46412037037037	8	25	2.19722457733622	3.25809653802148	202	14.2126704035519	50.3740648379052	28.428927680798	123.08	0.46412037037037	7.4
ID18	2016	C	335	3.50578703703704	3	35	1.38629436111989	3.58351893845611	257	16.0312195418814	62.378640776699	2.18446601941748	123.08	0.505787037037037	7.7
ID18	2016	C	339	7.59748842592593	10	8	2.39789527279837	2.19722457733622	51	7.14142842854285	11.5384615384615	2.48868778280543	110.04	0.597488425925926	2.5
ID18	2017	X	339	5.5946412037037	15	0	2.77258872223978	0	38	6.16441400296898	8.27886710239651	0	124.28	0.594641203703704	11.111706
ID18	2017	X	338	4.54486111111111	35	17	3.58351893845611	2.89037175789616	191	13.8202749610853	41.6122004357298	6.97167755991285	127.56	0.544861111111111	11.711706
ID18	2016	C	335	3.40857638888889	116	41	4.76217393479776	3.73766961828337	410	20.2484567313166	91.9282511210762	62.1076233183856	123.08	0.408576388888889	6.9
ID18	2017	X	338	4.49972222222222	28	1	3.36729582998647	0.693147180559945	84	9.16515138991168	18.75	16.5178571428571	127.56	0.499722222222222	12.311706
ID18	2017	X	338	4.55527777777778	3	6	1.38629436111989	1.94591014905531	112	10.5830052442584	34.3558282208589	0	127.56	0.555277777777778	11.411706
ID18	2016	C	334	2.61657407407407	3	4	1.38629436111989	1.6094379124341	124	11.13552872566	31.2342569269521	13.3501259445844	126.34	0.616574074074074	6.9
ID18	2017	X	338	4.56916666666667	5	24	1.79175946922805	3.2188758248682	158	12.5698050899765	39.4014962593516	7.73067331670823	127.56	0.569166666666667	11.411706
ID18	2017	X	338	4.56222222222222	0	10	0	2.39789527279837	123	11.0905365064094	38.801261829653	0.315457413249211	127.56	0.562222222222222	11.411706
ID18	2017	X	336	2.54986111111111	30	5	3.43398720448515	1.79175946922805	102	10.0995049383621	23.1292517006803	0.90702947845805	134.12	0.549861111111111	10.911706
ID18	2016	C	335	3.4884375	40	11	3.71357206670431	2.484906649788	144	12	32.8767123287671	10.958904109589	123.08	0.4884375	7.8
ID18	2017	X	338	4.47194444444444	25	5	3.25809653802148	1.79175946922805	138	11.7473401244707	31.3636363636364	50.4545454545455	127.56	0.471944444444444	12.311706
ID18	2017	X	338	4.58493055555556	8	2	2.19722457733622	1.09861228866811	94	9.69535971483266	25	14.3617021276596	127.56	0.584930555555556	10.911706
ID18	2017	X	336	2.49430555555556	8	2	2.19722457733622	1.09861228866811	117	10.816653826392	28.7469287469287	3.19410319410319	134.12	0.494305555555556	11.011706
ID18	2017	X	340	6.47726851851852	15	0	2.77258872223978	0	43	6.557438524302	9.75056689342404	0.226757369614512	121	0.477268518518519	13.411706
ID18	2016	C	335	3.45371527777778	5	11	1.79175946922805	2.484906649788	124	11.13552872566	32.8912466843501	11.6710875331565	123.08	0.453715277777778	7.4
ID18	2017	X	336	2.38711805555556	13	2	2.63905732961526	1.09861228866811	66	8.12403840463596	16.3771712158809	0.248138957816377	134.12	0.387118055555556	11.011706
ID18	2017	X	340	6.5050462962963	38	0	3.66356164612965	0	56	7.48331477354788	11.6424116424116	7.27650727650728	121	0.505046296296296	13.611706
ID18	2017	X	338	4.60576388888889	6	3	1.94591014905531	1.38629436111989	81	9	19.7080291970803	18.978102189781	127.56	0.605763888888889	10.611706
ID18	2017	X	336	2.40795138888889	12	0	2.56494935746154	0	55	7.41619848709566	12.8504672897196	12.6168224299065	134.12	0.407951388888889	11.111706
ID18	2017	X	338	4.47541666666667	19	1	2.99573227355399	0.693147180559945	108	10.3923048454133	25.2336448598131	80.8411214953271	127.56	0.475416666666667	12.311706
ID18	2017	X	338	4.63354166666667	11	1	2.484906649788	0.693147180559945	112	10.5830052442584	26.4150943396226	8.72641509433962	127.56	0.633541666666667	10.311706
ID18	2016	C	339	7.51069444444444	13	34	2.63905732961526	3.55534806148941	216	14.6969384566991	48.868778280543	15.158371040724	110.04	0.510694444444444	4.2
ID18	2017	X	336	2.38017361111111	17	0	2.89037175789616	0	75	8.66025403784439	19.3798449612403	0	134.12	0.380173611111111	10.411706
ID18	2017	X	338	4.58145833333333	3	6	1.38629436111989	1.94591014905531	104	10.1980390271856	27.0833333333333	0	127.56	0.581458333333333	10.911706
ID18	2017	X	339	5.59811342592593	9	0	2.30258509299405	0	37	6.08276253029822	8.42824601366743	1.82232346241458	124.28	0.598113425925926	11.111706
ID18	2016	C	338	6.47853009259259	8	0	2.19722457733622	0	103	10.1488915650922	27.8378378378378	11.0810810810811	113.3	0.478530092592593	8.8
ID18	2017	X	338	4.57798611111111	9	0	2.30258509299405	0	64	8	16.3265306122449	0.255102040816327	127.56	0.577986111111111	10.911706
ID18	2017	X	338	4.4927662037037	60	53	4.11087386417331	3.98898404656427	376	19.3907194296653	80.6866952789699	30.4721030042918	127.56	0.492766203703704	12.311706
ID18	2016	C	335	3.43981481481481	9	6	2.30258509299405	1.94591014905531	105	10.2469507659596	25.6723716381418	32.518337408313	123.08	0.439814814814815	7.2
ID18	2016	C	336	4.6350462962963	5	0	1.79175946922805	0	79	8.88819441731559	19.0361445783133	8.67469879518072	119.82	0.635046296296296	8.8
ID18	2017	X	336	2.48736111111111	12	6	2.56494935746154	1.94591014905531	90	9.48683298050514	21.0280373831776	1.86915887850467	134.12	0.487361111111111	11.211706
ID18	2017	X	338	4.55180555555556	2	7	1.09861228866811	2.07944154167984	96	9.79795897113271	26.158038147139	0	127.56	0.551805555555556	11.711706
ID18	2017	X	338	4.623125	40	0	3.71357206670431	0	108	10.3923048454133	25.2336448598131	26.6355140186916	127.56	0.623125	10.311706
ID18	2017	X	340	6.50853009259259	33	1	3.52636052461616	0.693147180559945	45	6.70820393249937	9.69827586206897	11.6379310344828	121	0.508530092592593	13.611706
ID18	2017	X	337	3.57103009259259	6	43	1.94591014905531	3.78418963391826	252	15.8745078663875	56.25	0	130.84	0.571030092592593	10.211706
ID18	2017	X	338	4.63006944444444	16	0	2.83321334405622	0	85	9.21954445729289	18.5995623632385	10.9409190371991	127.56	0.630069444444444	10.311706
ID18	2016	C	339	7.53847222222222	76	18	4.34380542185368	2.94443897916644	338	18.3847763108502	78.2407407407407	51.6203703703704	110.04	0.538472222222222	3.6
ID18	2017	X	338	4.54137731481481	64	18	4.17438726989564	2.94443897916644	266	16.3095064303001	59.9099099099099	0	127.56	0.541377314814815	11.711706
ID18	2016	C	339	7.5627662037037	10	6	2.39789527279837	1.94591014905531	176	13.2664991614216	42.512077294686	97.8260869565217	110.04	0.562766203703704	2.9
ID18	2017	X	337	3.55366898148148	23	48	3.17805383034795	3.89182029811063	156	12.4899959967968	34.8214285714286	3.79464285714286	130.84	0.553668981481481	10.211706
ID18	2016	C	339	7.56971064814815	7	13	2.07944154167984	2.63905732961526	169	13	40.625	61.0576923076923	110.04	0.569710648148148	2.9
ID18	2017	X	338	4.59534722222222	15	1	2.77258872223978	0.693147180559945	63	7.93725393319377	16.1953727506427	24.6786632390745	127.56	0.595347222222222	10.611706
ID18	2016	C	335	3.48148148148148	9	1	2.30258509299405	0.693147180559945	73	8.54400374531753	17.2985781990521	3.55450236966825	123.08	0.481481481481481	7.8
ID18	2016	C	339	7.51415509259259	22	5	3.13549421592915	1.79175946922805	303	17.4068951855292	70.96018735363	4.68384074941452	110.04	0.514155092592593	4.2
ID18	2017	X	338	4.44068287037037	11	4	2.484906649788	1.6094379124341	87	9.32737905308882	19.7727272727273	5.22727272727273	127.56	0.44068287037037	12.111706
ID18	2016	C	339	7.5315162037037	10	20	2.39789527279837	3.04452243772342	234	15.2970585407784	59.2405063291139	1.77215189873418	110.04	0.531516203703704	3.6
ID18	2017	X	339	5.59116898148148	35	0	3.58351893845611	0	48	6.92820323027551	10	0.833333333333333	124.28	0.591168981481481	11.311706
ID18	2017	X	336	2.40447916666667	4	2	1.6094379124341	1.09861228866811	93	9.64365076099295	22.6277372262774	85.8880778588808	134.12	0.404479166666667	11.011706
ID18	2016	C	335	3.4849537037037	25	5	3.25809653802148	1.79175946922805	115	10.7238052947636	26.2557077625571	5.70776255707763	123.08	0.484953703703704	7.8
ID18	2017	X	338	4.61618055555556	9	32	2.30258509299405	3.49650756146648	150	12.2474487139159	38.7596899224806	45.9948320413437	127.56	0.616180555555556	10.311706
ID18	2017	X	336	2.53944444444444	14	0	2.70805020110221	0	40	6.32455532033676	10.126582278481	0	134.12	0.539444444444444	10.911706
ID18	2017	X	338	4.44763888888889	10	13	2.39789527279837	2.63905732961526	183	13.5277492584687	45.6359102244389	22.6932668329177	127.56	0.447638888888889	12.111706
ID18	2016	C	339	7.59054398148148	24	0	3.2188758248682	0	45	6.70820393249937	9.76138828633406	0.216919739696312	110.04	0.590543981481481	2.6
ID18	2017	X	338	4.53443287037037	10	5	2.39789527279837	1.79175946922805	125	11.1803398874989	28.8018433179723	0	127.56	0.53443287037037	11.711706
ID18	2016	C	338	6.48894675925926	1	4	0.693147180559945	1.6094379124341	132	11.4891252930761	37.5	0.284090909090909	113.3	0.488946759259259	8.8
ID18	2017	X	338	4.62659722222222	7	7	2.07944154167984	2.07944154167984	95	9.74679434480896	24.4845360824742	4.63917525773196	127.56	0.626597222222222	10.311706
ID18	2017	X	338	4.63701388888889	8	19	2.19722457733622	2.99573227355399	125	11.1803398874989	29.7619047619048	1.19047619047619	127.56	0.637013888888889	10.111706
ID18	2017	X	338	4.58840277777778	4	21	1.6094379124341	3.09104245335832	94	9.69535971483266	24.0409207161125	16.3682864450128	127.56	0.588402777777778	10.911706
ID18	2017	X	338	4.59188657407407	2	2	1.09861228866811	1.09861228866811	76	8.71779788708135	19.7916666666667	4.94791666666667	127.56	0.591886574074074	10.911706
ID18	2017	X	338	4.55875	3	3	1.38629436111989	1.38629436111989	84	9.16515138991168	24.5614035087719	0.584795321637427	127.56	0.55875	11.411706
ID5	2017	R	310	2.62577546296296	5	0	1.79175946922805	0	63	7.93725393319377	17.4515235457064	0	160.24	0.625775462962963	13.011706
ID5	2017	R	315	7.35702546296296	14	0	2.70805020110221	0	36	6	7.46887966804979	59.9585062240664	140.44	0.357025462962963	11.011706
ID5	2017	R	313	5.40607638888889	12	1	2.56494935746154	0.693147180559945	68	8.24621125123532	12.6865671641791	14.365671641791	148.36	0.406076388888889	15.711706
ID5	2017	R	311	3.55429398148148	68	16	4.23410650459726	2.83321334405622	256	16	62.287104622871	36.9829683698297	156.28	0.554293981481481	12.611706
ID5	2017	R	311	3.55775462962963	113	22	4.7361984483945	3.13549421592915	359	18.9472953214964	84.4705882352941	0	156.28	0.55775462962963	12.611706
ID5	2016	F	308	1.67577546296296	0	2	0	1.09861228866811	134	11.5758369027902	34.010152284264	0	181.4	0.675775462962963	8.1
ID5	2017	R	311	3.54734953703704	11	9	2.484906649788	2.30258509299405	156	12.4899959967968	38.423645320197	49.0147783251232	156.28	0.547349537037037	13.011706
ID5	2017	R	311	3.61331018518519	5	1	1.79175946922805	0.693147180559945	12	3.46410161513775	2.5369978858351	5.49682875264271	156.28	0.613310185185185	11.511706
ID5	2016	F	309	2.61600694444444	6	3	1.94591014905531	1.38629436111989	78	8.83176086632785	17.1428571428571	1.97802197802198	177.383333333333	0.616006944444444	5.7
ID5	2017	R	313	5.34704861111111	8	0	2.19722457733622	0	91	9.53939201416946	20.2672605790646	18.0400890868597	148.36	0.347048611111111	14.711706
ID5	2017	R	319	11.3409375	15	16	2.77258872223978	2.83321334405622	61	7.81024967590665	12.9787234042553	5.53191489361702	124.6	0.3409375	10.211706
ID5	2017	R	311	3.53346064814815	48	37	3.89182029811063	3.63758615972639	290	17.0293863659264	68.5579196217494	33.806146572104	156.28	0.533460648148148	13.011706
ID5	2017	R	315	7.36395833333333	19	1	2.99573227355399	0.693147180559945	32	5.65685424949238	6.68058455114822	65.9707724425887	140.44	0.363958333333333	11.011706
ID5	2016	F	309	2.37943287037037	4	20	1.6094379124341	3.04452243772342	126	11.2249721603218	30.4347826086957	11.8357487922705	177.383333333333	0.37943287037037	7.1
ID5	2016	F	308	1.65841435185185	12	0	2.56494935746154	0	13	3.60555127546399	2.70833333333333	4.79166666666667	181.4	0.658414351851852	8.1
ID5	2017	R	313	5.34010416666667	16	2	2.83321334405622	1.09861228866811	144	12	35.036496350365	13.625304136253	148.36	0.340104166666667	13.611706
ID5	2016	F	308	1.66883101851852	11	0	2.484906649788	0	24	4.89897948556636	5.24017467248908	4.58515283842795	181.4	0.668831018518519	8.1
ID5	2016	F	309	2.69239583333333	7	2	2.07944154167984	1.09861228866811	79	8.88819441731559	18.3294663573086	21.1136890951276	177.383333333333	0.692395833333333	5.1
ID5	2016	F	309	2.42804398148148	5	21	1.79175946922805	3.09104245335832	168	12.9614813968157	37.5	2.67857142857143	177.383333333333	0.428043981481481	7.4
ID5	2016	F	309	2.47318287037037	51	8	3.95124371858143	2.19722457733622	300	17.3205080756888	56.6037735849057	13.5849056603774	177.383333333333	0.47318287037037	7.6
ID5	2017	R	316	8.34297453703704	8	0	2.19722457733622	0	53	7.28010988928052	11.6228070175439	34.6491228070175	136.48	0.342974537037037	8.211706
ID5	2017	R	311	3.6555787037037	11	2	2.484906649788	1.09861228866811	125	11.1803398874989	28.3446712018141	0.453514739229025	156.28	0.655578703703704	10.511706
ID5	2017	R	311	3.5369212962963	143	3	4.969813299576	1.38629436111989	227	15.0665191733194	53.4117647058823	8.47058823529412	156.28	0.536921296296296	13.011706
ID5	2017	R	313	5.39565972222222	20	0	3.04452243772342	0	42	6.48074069840786	8.84210526315789	51.3684210526316	148.36	0.395659722222222	15.711706
ID5	2016	F	308	1.66188657407407	19	0	2.99573227355399	0	10	3.16227766016838	2.08333333333333	2.5	181.4	0.661886574074074	8.1
ID5	2017	R	313	5.40954861111111	8	2	2.19722457733622	1.09861228866811	135	11.6189500386223	27.8925619834711	3.09917355371901	148.36	0.409548611111111	16.211706
ID5	2017	R	316	8.44019675925926	3	0	1.38629436111989	0	30	5.47722557505166	6.77200902934537	14.8984198645598	136.48	0.440196759259259	11.911706
ID5	2017	R	313	5.40260416666667	12	3	2.56494935746154	1.38629436111989	62	7.87400787401181	12.7835051546392	65.7731958762887	148.36	0.402604166666667	15.711706
ID5	2017	R	316	8.42978009259259	4	15	1.6094379124341	2.77258872223978	170	13.0384048104053	37.280701754386	0	136.48	0.429780092592593	11.911706
ID5	2016	F	309	2.39332175925926	17	13	2.89037175789616	2.63905732961526	180	13.4164078649987	44.2260442260442	51.3513513513513	177.383333333333	0.393321759259259	7.2
ID5	2016	F	308	1.68271990740741	5	23	1.79175946922805	3.17805383034795	181	13.4536240470737	41.9953596287703	0	181.4	0.682719907407407	8.1
ID5	2017	R	316	8.43325231481482	17	12	2.89037175789616	2.56494935746154	143	11.9582607431014	30.752688172043	0	136.48	0.433252314814815	11.911706
ID5	2017	R	310	2.60841435185185	3	2	1.38629436111989	1.09861228866811	57	7.54983443527075	13.2867132867133	3.03030303030303	160.24	0.608414351851852	13.411706
ID5	2017	R	315	7.39173611111111	13	0	2.63905732961526	0	47	6.85565460040104	9.4188376753507	8.21643286573146	140.44	0.391736111111111	12.811706
ID5	2017	R	311	3.59594907407407	14	1	2.70805020110221	0.693147180559945	53	7.28010988928052	11.3006396588486	4.26439232409382	156.28	0.595949074074074	11.511706
ID5	2017	R	316	8.43672453703704	12	0	2.56494935746154	0	39	6.2449979983984	8.29787234042553	0.212765957446809	136.48	0.436724537037037	11.911706
ID5	2017	R	315	7.41256944444444	42	2	3.76120011569356	1.09861228866811	86	9.2736184954957	15.5515370705244	8.31826401446655	140.44	0.412569444444444	13.311706
ID5	2016	F	309	2.37596064814815	3	4	1.38629436111989	1.6094379124341	112	10.5830052442584	27.5862068965517	15.5172413793103	177.383333333333	0.375960648148148	7.1
ID5	2017	R	315	7.39868055555556	19	0	2.99573227355399	0	33	5.74456264653803	6.12244897959184	0	140.44	0.398680555555556	12.811706
ID5	2017	R	310	2.57716435185185	2	11	1.09861228866811	2.484906649788	184	13.5646599662505	44.7688564476886	0	160.24	0.577164351851852	14.111706
ID5	2017	R	315	7.42645833333333	11	0	2.484906649788	0	75	8.66025403784439	15.7563025210084	61.1344537815126	140.44	0.426458333333333	13.311706
ID5	2017	R	319	11.3374652777778	25	0	3.25809653802148	0	157	12.5299640861417	36.5116279069767	0	124.6	0.337465277777778	10.211706
ID5	2017	R	313	5.39913194444444	8	5	2.19722457733622	1.79175946922805	39	6.2449979983984	8.66666666666667	85.5555555555556	148.36	0.399131944444444	15.711706
ID5	2017	R	313	5.43038194444444	18	0	2.94443897916644	0	119	10.9087121146357	25.0526315789474	0.421052631578947	148.36	0.430381944444444	16.411706
ID5	2017	R	316	8.42283564814815	45	2	3.8286413964891	1.09861228866811	118	10.8627804912002	24.3801652892562	0	136.48	0.422835648148148	11.611706
ID5	2016	F	309	2.45930555555556	58	11	4.07753744390572	2.484906649788	199	14.1067359796659	44.4196428571429	92.4107142857143	177.383333333333	0.459305555555556	7.4
ID5	2017	R	311	3.56122685185185	9	16	2.30258509299405	2.83321334405622	206	14.3527000944073	48.018648018648	0	156.28	0.561226851851852	12.611706
ID5	2016	F	308	1.67230324074074	17	21	2.89037175789616	3.09104245335832	168	12.9614813968157	40	0	181.4	0.672303240740741	8.1
ID5	2016	F	309	2.41762731481481	7	16	2.07944154167984	2.83321334405622	171	13.076696830622	40.4255319148936	19.3853427895981	177.383333333333	0.417627314814815	7.3
ID5	2016	F	309	2.68892361111111	6	2	1.94591014905531	1.09861228866811	81	9	18.4510250569476	16.1731207289294	177.383333333333	0.688923611111111	5.1
ID5	2017	R	310	2.56674768518519	12	0	2.56494935746154	0	11	3.3166247903554	2.32067510548523	7.17299578059072	160.24	0.566747685185185	14.911706
ID5	2017	R	316	8.39158564814815	2	0	1.09861228866811	0	31	5.56776436283002	6.47181628392484	2.2964509394572	136.48	0.391585648148148	10.911706
ID5	2016	F	309	2.40721064814815	14	21	2.70805020110221	3.09104245335832	204	14.2828568570857	47.7751756440281	82.903981264637	177.383333333333	0.407210648148148	7.3
ID5	2017	R	311	3.54386574074074	10	7	2.39789527279837	2.07944154167984	174	13.1909059582729	41.2322274881517	40.9952606635071	156.28	0.543865740740741	13.011706
ID5	2017	R	315	7.34659722222222	7	11	2.07944154167984	2.484906649788	41	6.40312423743285	8.52390852390852	51.1434511434511	140.44	0.346597222222222	11.011706
ID5	2017	R	310	2.63271990740741	6	1	1.94591014905531	0.693147180559945	106	10.295630140987	24.4239631336406	0.691244239631336	160.24	0.632719907407407	13.011706
ID5	2017	R	313	5.33664351851852	3	19	1.38629436111989	2.99573227355399	140	11.8321595661992	33.4928229665072	11.4832535885167	148.36	0.336643518518519	13.611706
ID5	2016	F	310	3.37458333333333	45	51	3.8286413964891	3.95124371858143	389	19.723082923316	86.8303571428571	16.5178571428571	173.366666666667	0.374583333333333	4.7
ID5	2017	R	310	2.66744212962963	25	1	3.25809653802148	0.693147180559945	85	9.21954445729289	20.4326923076923	0	160.24	0.66744212962963	12.511706
ID5	2017	R	311	3.55082175925926	4	5	1.6094379124341	1.79175946922805	133	11.5325625946708	29.954954954955	6.08108108108108	156.28	0.550821759259259	13.011706
ID5	2016	F	309	2.45582175925926	10	3	2.39789527279837	1.38629436111989	127	11.2694276695846	28.0353200883002	99.5584988962472	177.383333333333	0.455821759259259	7.4
ID5	2016	F	308	1.67924768518519	16	43	2.83321334405622	3.78418963391826	168	12.9614813968157	37.8378378378378	0	181.4	0.679247685185185	8.1
ID5	2017	R	317	9.41724537037037	15	1	2.77258872223978	0.693147180559945	94	9.69535971483266	17.8368121442125	24.6679316888046	132.52	0.41724537037037	8.311706
ID5	2017	R	315	7.35006944444444	33	13	3.52636052461616	2.63905732961526	163	12.7671453348037	37.3853211009174	63.9908256880734	140.44	0.350069444444444	11.011706
ID5	2017	R	313	5.37829861111111	27	0	3.3322045101752	0	39	6.2449979983984	7.94297352342159	31.7718940936864	148.36	0.378298611111111	15.511706
ID5	2017	R	316	8.38811342592593	12	0	2.56494935746154	0	32	5.65685424949238	6.89655172413793	0	136.48	0.388113425925926	10.911706
ID5	2017	R	315	7.405625	12	0	2.56494935746154	0	37	6.08276253029822	6.9811320754717	0.754716981132076	140.44	0.405625	12.811706
ID5	2016	F	308	1.6653587962963	22	0	3.13549421592915	0	16	4	3.34029227557411	5.63674321503132	181.4	0.665358796296296	8.1
ID5	2017	R	316	8.40894675925926	3	5	1.38629436111989	1.79175946922805	43	6.557438524302	9.34782608695652	0	136.48	0.408946759259259	11.611706
ID5	2017	R	311	3.64516203703704	8	32	2.19722457733622	3.49650756146648	173	13.1529464379659	39.0519187358916	4.96613995485327	156.28	0.645162037037037	10.511706
ID5	2017	R	316	8.42630787037037	13	1	2.63905732961526	0.693147180559945	75	8.66025403784439	16.3755458515284	0	136.48	0.42630787037037	11.611706
ID5	2017	R	315	7.37784722222222	10	0	2.39789527279837	0	41	6.40312423743285	8.91304347826087	41.7391304347826	140.44	0.377847222222222	12.111706
ID5	2017	R	313	5.4546875	11	1	2.484906649788	0.693147180559945	119	10.9087121146357	25.2118644067797	23.9406779661017	148.36	0.4546875	16.211706
ID5	2017	R	310	2.59799768518519	4	0	1.6094379124341	0	45	6.70820393249937	10.6132075471698	7.78301886792453	160.24	0.597997685185185	13.411706
ID5	2017	R	313	5.35052083333333	10	1	2.39789527279837	0.693147180559945	70	8.36660026534076	15.1515151515152	13.2034632034632	148.36	0.350520833333333	14.711706
ID5	2016	F	309	2.68545138888889	8	1	2.19722457733622	0.693147180559945	79	8.88819441731559	17.2866520787746	8.97155361050328	177.383333333333	0.685451388888889	5.1
ID5	2017	R	311	3.63127314814815	8	2	2.19722457733622	1.09861228866811	137	11.7046999107196	30.242825607064	29.8013245033113	156.28	0.631273148148148	10.911706
ID5	2017	R	310	2.55633101851852	14	0	2.70805020110221	0	5	2.23606797749979	1.02880658436214	3.08641975308642	160.24	0.556331018518519	14.911706
ID5	2016	F	309	2.41068287037037	12	15	2.56494935746154	2.77258872223978	170	13.0384048104053	40.9638554216867	51.8072289156626	177.383333333333	0.41068287037037	7.3
ID5	2017	R	313	5.33315972222222	7	3	2.07944154167984	1.38629436111989	121	11	30.0248138957816	6.20347394540943	148.36	0.333159722222222	13.611706
ID5	2017	R	317	9.39641203703704	12	0	2.56494935746154	0	18	4.24264068711928	3.47490347490348	0.386100386100386	132.52	0.396412037037037	8.511706
ID5	2017	R	315	7.33619212962963	12	1	2.56494935746154	0.693147180559945	28	5.29150262212918	5.44747081712062	11.6731517509728	140.44	0.33619212962963	9.811706
ID5	2017	R	310	2.61883101851852	7	8	2.07944154167984	2.19722457733622	146	12.0830459735946	34.2723004694836	0	160.24	0.618831018518519	13.011706
ID5	2017	R	315	7.40216435185185	18	0	2.94443897916644	0	29	5.3851648071345	5.43071161048689	5.99250936329588	140.44	0.402164351851852	12.811706
ID5	2017	R	315	7.32923611111111	15	2	2.77258872223978	1.09861228866811	51	7.14142842854285	11.2087912087912	1.97802197802198	140.44	0.329236111111111	9.811706
ID5	2017	R	311	3.56469907407407	52	4	3.97029191355212	1.6094379124341	222	14.8996644257513	52.3584905660377	0	156.28	0.564699074074074	12.611706
ID5	2017	R	315	7.36743055555556	6	0	1.94591014905531	0	5	2.23606797749979	1.05263157894737	62.3157894736842	140.44	0.367430555555556	12.111706
ID5	2017	R	316	8.44366898148148	9	0	2.30258509299405	0	19	4.35889894354067	4.0948275862069	12.7155172413793	136.48	0.443668981481481	11.911706
ID5	2017	R	311	3.60984953703704	10	0	2.39789527279837	0	9	3	1.91489361702128	7.65957446808511	156.28	0.609849537037037	11.511706
ID5	2017	R	311	3.57511574074074	3	0	1.38629436111989	0	31	5.56776436283002	7.19257540603248	0	156.28	0.575115740740741	12.111706
ID5	2017	R	315	7.40909722222222	17	0	2.89037175789616	0	49	7	9.38697318007663	4.21455938697318	140.44	0.409097222222222	13.311706
ID5	2016	F	309	2.45234953703704	17	0	2.89037175789616	0	87	9.32737905308882	18.8311688311688	93.2900432900433	177.383333333333	0.452349537037037	7.4
ID5	2017	R	311	3.60636574074074	9	0	2.30258509299405	0	22	4.69041575982343	4.64135021097046	1.68776371308017	156.28	0.606365740740741	11.511706
ID5	2016	F	309	2.4627662037037	11	4	2.484906649788	1.6094379124341	204	14.2828568570857	42.6778242677824	66.9456066945607	177.383333333333	0.462766203703704	7.4
ID5	2017	R	315	7.42298611111111	19	1	2.99573227355399	0.693147180559945	47	6.85565460040104	8.71985157699443	7.60667903525046	140.44	0.422986111111111	13.311706
ID5	2017	R	313	5.42690972222222	26	1	3.29583686600433	0.693147180559945	136	11.6619037896906	27.7551020408163	7.55102040816327	148.36	0.426909722222222	16.211706
ID5	2017	R	316	8.33603009259259	12	5	2.56494935746154	1.79175946922805	83	9.1104335791443	18.6516853932584	10.7865168539326	136.48	0.336030092592593	8.211706
ID5	2016	F	310	3.4475	155	37	5.04985600724954	3.63758615972639	323	17.9722007556114	78.5888077858881	28.7104622871046	173.366666666667	0.4475	5.2
ID5	2017	R	311	3.57165509259259	13	11	2.63905732961526	2.484906649788	101	10.0498756211209	22.8506787330317	1.80995475113122	156.28	0.571655092592593	12.611706
ID5	2017	R	311	3.56818287037037	20	0	3.04452243772342	0	146	12.0830459735946	33.1065759637188	29.4784580498866	156.28	0.56818287037037	12.611706
ID5	2017	R	311	3.5890162037037	3	45	1.38629436111989	3.8286413964891	166	12.8840987267251	36.3238512035011	7.43982494529541	156.28	0.589016203703704	12.111706
ID5	2017	R	313	5.35746527777778	12	5	2.56494935746154	1.79175946922805	64	8	12.7236580516899	10.934393638171	148.36	0.357465277777778	14.711706
ID5	2017	R	310	2.62230324074074	19	19	2.99573227355399	2.99573227355399	247	15.7162336455017	57.4418604651163	0	160.24	0.622303240740741	13.011706
ID5	2017	R	311	3.58207175925926	11	2	2.484906649788	1.09861228866811	78	8.83176086632785	17.4107142857143	0.223214285714286	156.28	0.582071759259259	12.111706
ID5	2017	R	313	5.44079861111111	22	1	3.13549421592915	0.693147180559945	151	12.2882057274445	32.2649572649573	2.13675213675214	148.36	0.440798611111111	16.411706
ID5	2017	R	317	9.33043981481481	8	1	2.19722457733622	0.693147180559945	31	5.56776436283002	6.37860082304527	2.05761316872428	132.52	0.330439814814815	8.211706
ID5	2017	R	315	7.37438657407407	7	0	2.07944154167984	0	11	3.3166247903554	2.40700218818381	48.5776805251641	140.44	0.374386574074074	12.111706
ID5	2017	R	313	5.43385416666667	9	0	2.30258509299405	0	127	11.2694276695846	27.3118279569892	8.38709677419355	148.36	0.433854166666667	16.411706
ID5	2017	R	315	7.38131944444444	9	0	2.30258509299405	0	17	4.12310562561766	3.7037037037037	57.0806100217865	140.44	0.381319444444444	12.111706
ID5	2017	R	311	3.59247685185185	12	3	2.56494935746154	1.38629436111989	136	11.6619037896906	30.0884955752212	4.42477876106195	156.28	0.592476851851852	12.111706
ID5	2017	R	313	5.36788194444444	8	1	2.19722457733622	0.693147180559945	111	10.5356537528527	24.1304347826087	8.26086956521739	148.36	0.367881944444444	15.511706
ID5	2017	R	316	8.34644675925926	10	0	2.39789527279837	0	7	2.64575131106459	1.49253731343284	13.8592750533049	136.48	0.346446759259259	9.411706
ID5	2017	R	315	7.38479166666667	10	0	2.39789527279837	0	17	4.12310562561766	3.76940133037694	77.3835920177384	140.44	0.384791666666667	12.111706
ID5	2016	F	309	2.4002662037037	4	32	1.6094379124341	3.49650756146648	193	13.8924439894498	46.6183574879227	24.1545893719807	177.383333333333	0.400266203703704	7.2
ID5	2017	R	310	2.59452546296296	2	0	1.09861228866811	0	15	3.87298334620742	3.51288056206089	4.44964871194379	160.24	0.594525462962963	13.411706
ID5	2016	F	309	2.42109953703704	18	7	2.94443897916644	2.07944154167984	141	11.8743420870379	30.718954248366	36.1655773420479	177.383333333333	0.421099537037037	7.3
ID5	2017	R	313	5.38177083333333	22	9	3.13549421592915	2.30258509299405	71	8.42614977317636	14.5790554414784	52.3613963039014	148.36	0.381770833333333	15.511706
ID5	2017	R	315	7.38826388888889	12	1	2.56494935746154	0.693147180559945	35	5.91607978309962	7.46268656716418	30.9168443496802	140.44	0.388263888888889	12.811706
ID5	2016	F	309	2.62296296296296	11	13	2.484906649788	2.63905732961526	102	10.0995049383621	26.0204081632653	5.86734693877551	177.383333333333	0.622962962962963	5.7
ID5	2016	F	309	2.42457175925926	7	3	2.07944154167984	1.38629436111989	136	11.6619037896906	33.0097087378641	9.70873786407767	177.383333333333	0.424571759259259	7.3
ID5	2017	R	317	9.38946759259259	6	0	1.94591014905531	0	55	7.41619848709566	11.482254697286	1.04384133611691	132.52	0.389467592592593	8.511706
ID5	2017	R	311	3.5994212962963	10	1	2.39789527279837	0.693147180559945	35	5.91607978309962	7.52688172043011	0.21505376344086	156.28	0.599421296296296	11.511706
ID5	2016	F	309	2.43498842592593	53	26	3.98898404656427	3.29583686600433	328	18.1107702762748	79.4188861985472	83.5351089588378	177.383333333333	0.434988425925926	7.4
ID5	2017	R	315	7.33270833333333	4	9	1.6094379124341	2.30258509299405	68	8.24621125123532	15.632183908046	2.98850574712644	140.44	0.332708333333333	9.811706
ID5	2016	F	308	1.6028587962963	45	7	3.8286413964891	2.07944154167984	148	12.1655250605964	28.7378640776699	52.4271844660194	181.4	0.602858796296296	8
ID5	2016	F	308	1.59591435185185	8	0	2.19722457733622	0	59	7.68114574786861	12.6338329764454	3.85438972162741	181.4	0.595914351851852	8
ID5	2017	R	315	7.33965277777778	3	3	1.38629436111989	1.38629436111989	99	9.9498743710662	20.2453987730061	12.678936605317	140.44	0.339652777777778	9.811706
ID5	2017	R	313	5.41649305555556	24	13	3.2188758248682	2.63905732961526	302	17.3781471969828	65.6521739130435	1.08695652173913	148.36	0.416493055555556	16.211706
ID5	2017	R	311	3.46747685185185	6	4	1.94591014905531	1.6094379124341	118	10.8627804912002	25.764192139738	20.7423580786026	156.28	0.467476851851852	13.311706
ID5	2016	F	309	2.44541666666667	5	0	1.79175946922805	0	100	10	23.4192037470726	52.4590163934426	177.383333333333	0.445416666666667	7.4
ID5	2017	R	313	5.34357638888889	7	11	2.07944154167984	2.484906649788	118	10.8627804912002	27.9620853080569	19.9052132701422	148.36	0.343576388888889	13.611706
ID5	2017	R	313	5.3296875	14	1	2.70805020110221	0.693147180559945	77	8.77496438739212	18.3770883054893	2.14797136038186	148.36	0.3296875	13.611706
ID5	2017	R	317	9.41377314814815	38	0	3.66356164612965	0	27	5.19615242270663	4.90018148820327	0.181488203266788	132.52	0.413773148148148	8.311706
ID5	2017	R	310	2.59105324074074	12	0	2.56494935746154	0	22	4.69041575982343	4.47154471544715	3.86178861788618	160.24	0.591053240740741	14.111706
ID5	2017	R	313	5.47204861111111	9	0	2.30258509299405	0	51	7.14142842854285	11.1842105263158	41.2280701754386	148.36	0.472048611111111	16.011706
ID5	2016	F	309	2.66809027777778	18	11	2.94443897916644	2.484906649788	160	12.6491106406735	33.2640332640333	62.7858627858628	177.383333333333	0.668090277777778	4.6
ID5	2017	R	316	8.39505787037037	9	0	2.30258509299405	0	48	6.92820323027551	9.91735537190083	1.8595041322314	136.48	0.39505787037037	10.911706
ID5	2017	R	316	8.39853009259259	10	1	2.39789527279837	0.693147180559945	63	7.93725393319377	13.0977130977131	0.623700623700624	136.48	0.398530092592593	10.911706
ID5	2016	F	309	2.48012731481481	32	5	3.49650756146648	1.79175946922805	181	13.4536240470737	34.1509433962264	19.811320754717	177.383333333333	0.480127314814815	7.6
ID5	2016	F	309	2.47665509259259	32	2	3.49650756146648	1.09861228866811	190	13.7840487520902	34.9264705882353	8.27205882352941	177.383333333333	0.476655092592593	7.6
ID5	2016	F	309	2.48707175925926	24	11	3.2188758248682	2.484906649788	170	13.0384048104053	32.8820116054159	6.57640232108317	177.383333333333	0.487071759259259	7.6
ID5	2017	R	313	5.44427083333333	17	1	2.89037175789616	0.693147180559945	99	9.9498743710662	20.9302325581395	6.13107822410148	148.36	0.444270833333333	16.411706
ID5	2017	R	313	5.3609375	17	0	2.89037175789616	0	34	5.8309518948453	6.66666666666667	12.156862745098	148.36	0.3609375	14.711706
ID5	2016	F	309	2.68197916666667	16	1	2.83321334405622	0.693147180559945	64	8	14.1906873614191	11.9733924611973	177.383333333333	0.681979166666667	5.1
ID5	2017	R	316	8.41241898148148	3	4	1.38629436111989	1.6094379124341	100	10	22.3713646532438	0	136.48	0.412418981481481	11.611706
ID5	2017	R	310	2.60494212962963	6	0	1.94591014905531	0	28	5.29150262212918	6.32054176072235	17.8329571106095	160.24	0.60494212962963	13.411706
ID5	2017	R	315	7.44729166666667	7	0	2.07944154167984	0	41	6.40312423743285	9.03083700440529	11.0132158590308	140.44	0.447291666666667	13.411706
ID5	2016	F	309	2.67850694444444	9	10	2.30258509299405	2.39789527279837	105	10.2469507659596	23.972602739726	14.1552511415525	177.383333333333	0.678506944444444	5.1
ID5	2017	R	310	2.63619212962963	6	6	1.94591014905531	1.94591014905531	83	9.1104335791443	19.0366972477064	3.44036697247706	160.24	0.63619212962963	12.611706
ID5	2017	R	317	9.43460648148148	17	17	2.89037175789616	2.89037175789616	153	12.369316876853	33.3333333333333	62.962962962963	132.52	0.434606481481481	8.911706
ID5	2017	R	313	5.38524305555556	17	0	2.89037175789616	0	18	4.24264068711928	3.57852882703777	5.56660039761431	148.36	0.385243055555556	15.511706
ID5	2017	R	310	2.61188657407407	5	2	1.79175946922805	1.09861228866811	86	9.2736184954957	19.0265486725664	5.97345132743363	160.24	0.611886574074074	13.411706
ID5	2016	F	308	1.61674768518519	20	0	3.04452243772342	0	43	6.557438524302	9.11016949152542	0	181.4	0.616747685185185	8.2
ID5	2017	R	316	8.36033564814815	9	0	2.30258509299405	0	15	3.87298334620742	3.16455696202532	5.48523206751055	136.48	0.360335648148148	9.411706
ID5	2017	R	311	3.58554398148148	13	7	2.63905732961526	2.07944154167984	122	11.0453610171873	26.5217391304348	6.52173913043478	156.28	0.585543981481481	12.111706
ID5	2017	R	317	9.37905092592593	21	0	3.09104245335832	0	34	5.8309518948453	6.28465804066543	3.51201478743068	132.52	0.379050925925926	8.511706
ID5	2016	F	309	2.62989583333333	13	10	2.63905732961526	2.39789527279837	112	10.5830052442584	24.1379310344828	14.8706896551724	177.383333333333	0.629895833333333	5.7
ID5	2017	R	311	3.65210648148148	4	0	1.6094379124341	0	52	7.21110255092798	11.2798264642082	0.867678958785249	156.28	0.652106481481482	10.511706
ID5	2017	R	316	8.3533912037037	13	2	2.63905732961526	1.09861228866811	76	8.71779788708135	16.135881104034	9.34182590233546	136.48	0.353391203703704	9.411706
ID5	2016	F	309	2.63336805555556	8	2	2.19722457733622	1.09861228866811	87	9.32737905308882	19.2477876106195	7.74336283185841	177.383333333333	0.633368055555556	5.7
ID5	2017	R	311	3.64168981481481	5	8	1.79175946922805	2.19722457733622	120	10.9544511501033	26.5486725663717	10.3982300884956	156.28	0.641689814814815	10.511706
ID5	2016	F	308	1.61327546296296	17	0	2.89037175789616	0	35	5.91607978309962	7.35294117647059	0	181.4	0.613275462962963	8
ID5	2017	R	310	2.56327546296296	9	0	2.30258509299405	0	37	6.08276253029822	7.85562632696391	1.06157112526539	160.24	0.563275462962963	14.911706
ID5	2017	R	315	7.39520833333333	18	0	2.94443897916644	0	43	6.557438524302	7.90441176470588	0	140.44	0.395208333333333	12.811706
ID5	2016	F	309	2.6403125	27	32	3.3322045101752	3.49650756146648	271	16.4620776331543	53.8767395626243	69.9801192842942	177.383333333333	0.6403125	4.1
ID5	2017	R	311	3.60290509259259	17	0	2.89037175789616	0	9	3	1.93548387096774	3.01075268817204	156.28	0.602905092592593	11.511706
ID5	2017	R	315	7.41604166666667	33	1	3.52636052461616	0.693147180559945	25	5	4.55373406193078	0	140.44	0.416041666666667	13.311706
ID5	2016	F	310	3.37112268518519	105	53	4.66343909411207	3.98898404656427	391	19.7737199332852	87.4720357941834	59.2841163310962	173.366666666667	0.371122685185185	4.7
ID5	2016	F	309	2.46623842592593	48	16	3.89182029811063	2.83321334405622	311	17.6351920885484	69.5749440715884	23.2662192393736	177.383333333333	0.466238425925926	7.4
ID5	2016	F	309	2.63685185185185	11	9	2.484906649788	2.30258509299405	163	12.7671453348037	33.8174273858921	45.2282157676349	177.383333333333	0.636851851851852	4.1
ID5	2017	R	313	5.38871527777778	18	0	2.94443897916644	0	69	8.30662386291807	13.0188679245283	8.67924528301887	148.36	0.388715277777778	15.711706
ID5	2017	R	313	5.41302083333333	25	9	3.25809653802148	2.30258509299405	231	15.1986841535707	52.619589977221	2.73348519362187	148.36	0.413020833333333	16.211706
ID5	2017	R	310	2.58063657407407	2	4	1.09861228866811	1.6094379124341	141	11.8743420870379	34.2233009708738	0.242718446601942	160.24	0.580636574074074	14.111706
ID5	2017	R	317	9.33391203703704	15	0	2.77258872223978	0	49	7	9.7609561752988	6.37450199203187	132.52	0.333912037037037	8.211706
ID5	2017	R	317	9.41030092592593	22	0	3.13549421592915	0	16	4	2.99065420560748	1.1214953271028	132.52	0.410300925925926	8.311706
ID5	2017	R	313	5.48940972222222	21	1	3.09104245335832	0.693147180559945	175	13.228756555323	39.237668161435	6.2780269058296	148.36	0.489409722222222	16.011706
ID5	2017	R	316	8.40547453703704	9	0	2.30258509299405	0	27	5.19615242270663	5.83153347732181	0	136.48	0.405474537037037	10.911706
ID5	2017	R	317	9.35821759259259	4	24	1.6094379124341	3.2188758248682	156	12.4899959967968	35.0561797752809	0	132.52	0.358217592592593	8.311706
ID5	2017	R	315	7.36048611111111	10	2	2.39789527279837	1.09861228866811	25	5	5.33049040511727	47.5479744136461	140.44	0.360486111111111	11.011706
ID5	2017	R	313	5.36440972222222	10	0	2.39789527279837	0	90	9.48683298050514	19.5227765726681	2.60303687635575	148.36	0.364409722222222	14.711706
ID5	2017	R	317	9.34780092592593	6	0	1.94591014905531	0	30	5.47722557505166	6.55021834061135	0	132.52	0.347800925925926	8.311706
ID5	2016	F	309	2.37248842592593	6	8	1.94591014905531	2.19722457733622	117	10.816653826392	28.960396039604	6.43564356435644	177.383333333333	0.372488425925926	7.1
ID5	2017	R	310	2.6466087962963	20	28	3.04452243772342	3.36729582998647	183	13.5277492584687	44.6341463414634	67.5609756097561	160.24	0.646608796296296	12.611706
ID5	2017	R	317	9.35127314814815	3	3	1.38629436111989	1.38629436111989	64	8	14.5454545454545	0	132.52	0.351273148148148	8.311706
ID5	2017	R	310	2.65355324074074	33	9	3.52636052461616	2.30258509299405	133	11.5325625946708	32.0481927710843	7.46987951807229	160.24	0.653553240740741	12.611706
ID5	2017	R	317	9.35474537037037	9	2	2.30258509299405	1.09861228866811	98	9.89949493661167	21.6814159292035	0	132.52	0.35474537037037	8.311706
ID5	2016	F	309	2.38290509259259	1	6	0.693147180559945	1.94591014905531	117	10.816653826392	30	11.7948717948718	177.383333333333	0.382905092592593	7.1
ID5	2017	R	313	5.37135416666667	28	0	3.36729582998647	0	46	6.78232998312527	8.88030888030888	7.14285714285714	148.36	0.371354166666667	15.511706
ID5	2017	R	316	8.32908564814815	5	0	1.79175946922805	0	51	7.14142842854285	11.3839285714286	3.125	136.48	0.329085648148148	8.211706
ID5	2016	F	309	2.39679398148148	12	39	2.56494935746154	3.68887945411394	216	14.6969384566991	52.5547445255474	97.323600973236	177.383333333333	0.396793981481481	7.2
ID5	2016	F	309	2.61253472222222	10	0	2.39789527279837	0	79	8.88819441731559	16.989247311828	4.51612903225806	177.383333333333	0.612534722222222	5.8
ID5	2016	F	309	2.38637731481481	1	10	0.693147180559945	2.39789527279837	165	12.8452325786651	40.7407407407407	20.2469135802469	177.383333333333	0.386377314814815	7.2
ID5	2017	R	317	9.36863425925926	7	0	2.07944154167984	0	38	6.16441400296898	8.29694323144105	1.09170305676856	132.52	0.368634259259259	8.511706
ID5	2017	R	311	3.57858796296296	5	0	1.79175946922805	0	52	7.21110255092798	11.7117117117117	0.900900900900901	156.28	0.578587962962963	12.111706
ID5	2016	F	309	2.40373842592593	5	10	1.79175946922805	2.39789527279837	173	13.1529464379659	41.3875598086124	99.7607655502392	177.383333333333	0.403738425925926	7.2
ID5	2017	R	317	9.3755787037037	7	0	2.07944154167984	0	48	6.92820323027551	9.52380952380952	12.5	132.52	0.375578703703704	8.511706
ID5	2017	R	315	7.45076388888889	10	0	2.39789527279837	0	49	7	10.4477611940298	8.10234541577825	140.44	0.450763888888889	13.511706
ID5	2017	R	311	3.63821759259259	5	25	1.79175946922805	3.25809653802148	174	13.1909059582729	39.0134529147982	23.9910313901345	156.28	0.638217592592593	10.511706
ID5	2017	R	317	9.37210648148148	10	0	2.39789527279837	0	39	6.2449979983984	8.19327731092437	6.30252100840336	132.52	0.372106481481481	8.511706
ID5	2016	F	309	2.41415509259259	7	6	2.07944154167984	1.94591014905531	131	11.4455231422596	31.7191283292978	48.6682808716707	177.383333333333	0.414155092592593	7.3
ID5	2017	R	310	2.66396990740741	7	5	2.07944154167984	1.79175946922805	77	8.77496438739212	17.6605504587156	9.86238532110092	160.24	0.663969907407407	12.511706
ID5	2017	R	310	2.57021990740741	2	0	1.09861228866811	0	66	8.12403840463596	15.7142857142857	0	160.24	0.570219907407407	14.911706
ID5	2017	R	310	2.67438657407407	32	24	3.49650756146648	3.2188758248682	140	11.8321595661992	33.3333333333333	0	160.24	0.674386574074074	12.511706
ID5	2017	R	317	9.39988425925926	11	0	2.484906649788	0	17	4.12310562561766	3.33988212180747	0	132.52	0.399884259259259	8.511706
ID5	2016	F	309	2.64725694444444	27	18	3.3322045101752	2.94443897916644	251	15.8429795177549	48.7378640776699	62.3300970873786	177.383333333333	0.647256944444444	4.1
ID5	2017	R	311	3.65905092592593	5	0	1.79175946922805	0	53	7.28010988928052	11.2050739957717	0.211416490486258	156.28	0.659050925925926	10.011706
ID5	2016	F	309	2.4315162037037	3	6	1.38629436111989	1.94591014905531	109	10.4403065089106	24.7165532879819	28.3446712018141	177.383333333333	0.431516203703704	7.4
ID5	2017	R	317	9.33738425925926	17	1	2.89037175789616	0.693147180559945	39	6.2449979983984	8.17610062893082	2.09643605870021	132.52	0.337384259259259	8.211706
ID5	2017	R	317	9.32696759259259	6	0	1.94591014905531	0	39	6.2449979983984	8.38709677419355	0	132.52	0.326967592592593	8.211706
ID5	2016	F	308	1.60980324074074	15	0	2.77258872223978	0	75	8.66025403784439	16.5562913907285	37.9690949227373	181.4	0.609803240740741	8
ID5	2017	R	315	7.41951388888889	20	0	3.04452243772342	0	21	4.58257569495584	4.10958904109589	2.34833659491194	140.44	0.419513888888889	13.311706
ID5	2017	R	317	9.34085648148148	9	0	2.30258509299405	0	40	6.32455532033676	8.11359026369168	4.46247464503043	132.52	0.340856481481481	8.211706
ID5	2016	F	309	2.65420138888889	22	4	3.13549421592915	1.6094379124341	193	13.8924439894498	38.7550200803213	95.5823293172691	177.383333333333	0.654201388888889	4.1
ID5	2017	R	311	3.4640162037037	178	12	5.18738580584075	2.56494935746154	282	16.7928556237467	65.4292343387471	11.6009280742459	156.28	0.464016203703704	13.311706
ID5	2016	F	308	1.65494212962963	8	0	2.19722457733622	0	64	8	13.882863340564	1.7353579175705	181.4	0.65494212962963	8.1
ID5	2017	R	316	8.37075231481482	7	5	2.07944154167984	1.79175946922805	17	4.12310562561766	3.68763557483731	10.8459869848156	136.48	0.370752314814815	10.311706
ID5	2017	R	316	8.38116898148148	12	0	2.56494935746154	0	22	4.69041575982343	4.68085106382979	14.2553191489362	136.48	0.381168981481481	10.311706
ID5	2016	F	309	2.44887731481481	10	32	2.39789527279837	3.49650756146648	141	11.8743420870379	33.4123222748815	38.6255924170616	177.383333333333	0.448877314814815	7.4
ID5	2016	F	309	2.46971064814815	20	9	3.04452243772342	2.30258509299405	188	13.7113092008021	35.0093109869646	54.7486033519553	177.383333333333	0.469710648148148	7.6
ID5	2017	R	311	3.6243287037037	8	0	2.19722457733622	0	57	7.54983443527075	12.4454148471616	26.2008733624454	156.28	0.624328703703704	10.911706
ID5	2017	R	315	7.44381944444444	3	0	1.38629436111989	0	29	5.3851648071345	6.48769574944072	12.0805369127517	140.44	0.443819444444444	13.411706
ID5	2017	R	311	3.48832175925926	1	16	0.693147180559945	2.83321334405622	73	8.54400374531753	16.8981481481481	26.8518518518519	156.28	0.488321759259259	13.311706
ID5	2016	F	309	2.49748842592593	9	18	2.30258509299405	2.94443897916644	196	14	40.4123711340206	1.23711340206186	177.383333333333	0.497488425925926	7.4
ID5	2017	R	315	7.43340277777778	6	0	1.94591014905531	0	46	6.78232998312527	10.0656455142232	23.8512035010941	140.44	0.433402777777778	13.411706
ID5	2016	F	309	2.49054398148148	11	11	2.484906649788	2.484906649788	163	12.7671453348037	32.6	2.4	177.383333333333	0.490543981481481	7.4
ID5	2016	F	309	2.4940162037037	7	9	2.07944154167984	2.30258509299405	147	12.1243556529821	30.1229508196721	7.99180327868853	177.383333333333	0.494016203703704	7.4
ID5	2017	R	313	5.43732638888889	10	3	2.39789527279837	1.38629436111989	161	12.6885775404495	34.0380549682875	16.0676532769556	148.36	0.437326388888889	16.411706
ID5	2017	R	316	8.33950231481482	10	3	2.39789527279837	1.38629436111989	50	7.07106781186548	10.9409190371991	5.90809628008753	136.48	0.339502314814815	8.211706
ID5	2016	F	309	2.38984953703704	17	3	2.89037175789616	1.38629436111989	183	13.5277492584687	43.8848920863309	42.2062350119904	177.383333333333	0.389849537037037	7.2
ID5	2017	R	311	3.4744212962963	8	7	2.19722457733622	2.07944154167984	94	9.69535971483266	20.5689277899344	1.96936542669584	156.28	0.474421296296296	13.311706
ID5	2017	R	317	9.36516203703704	10	9	2.39789527279837	2.30258509299405	54	7.34846922834953	11.3445378151261	1.68067226890756	132.52	0.365162037037037	8.511706
ID5	2017	R	313	5.44774305555556	19	0	2.99573227355399	0	62	7.87400787401181	13.1634819532909	11.0403397027601	148.36	0.447743055555556	16.411706
ID5	2017	R	316	8.34991898148148	10	1	2.39789527279837	0.693147180559945	17	4.12310562561766	3.54166666666667	14.1666666666667	136.48	0.349918981481481	9.411706
ID5	2017	R	315	7.42994212962963	11	0	2.484906649788	0	30	5.47722557505166	6	3.6	140.44	0.42994212962963	13.411706
ID5	2017	R	310	2.65702546296296	7	1	2.07944154167984	0.693147180559945	71	8.42614977317636	20.0564971751412	0.282485875706215	160.24	0.657025462962963	12.511706
ID5	2017	R	316	8.36380787037037	14	0	2.70805020110221	0	19	4.35889894354067	4	3.36842105263158	136.48	0.36380787037037	9.411706
ID5	2016	F	308	1.62369212962963	21	0	3.09104245335832	0	33	5.74456264653803	6.99152542372881	0.211864406779661	181.4	0.62369212962963	8.2
ID5	2017	R	311	3.64863425925926	5	6	1.79175946922805	1.94591014905531	117	10.816653826392	25.5458515283843	7.4235807860262	156.28	0.648634259259259	10.511706
ID5	2016	F	309	2.62643518518519	11	2	2.484906649788	1.09861228866811	73	8.54400374531753	18.1141439205955	6.94789081885856	177.383333333333	0.626435185185185	5.7
ID5	2016	F	308	1.62716435185185	5	1	1.79175946922805	0.693147180559945	58	7.61577310586391	12.6637554585153	0	181.4	0.627164351851852	8.2
ID5	2017	R	313	5.45815972222222	12	0	2.56494935746154	0	129	11.3578166916005	27.6231263383298	41.7558886509636	148.36	0.458159722222222	16.211706
ID5	2017	R	310	2.66049768518519	3	1	1.38629436111989	0.693147180559945	43	6.557438524302	11.716621253406	4.90463215258856	160.24	0.660497685185185	12.511706
ID5	2017	R	316	8.37769675925926	13	0	2.63905732961526	0	27	5.19615242270663	5.98669623059867	37.0288248337029	136.48	0.377696759259259	10.311706
ID5	2016	F	308	1.64105324074074	14	4	2.70805020110221	1.6094379124341	67	8.18535277187245	14.1949152542373	0.635593220338983	181.4	0.641053240740741	8.1
ID5	2017	R	313	5.46857638888889	8	0	2.19722457733622	0	42	6.48074069840786	9.1304347826087	20.4347826086957	148.36	0.468576388888889	16.211706
ID5	2017	R	313	5.45121527777778	27	2	3.3322045101752	1.09861228866811	106	10.295630140987	22.3628691983122	46.4135021097046	148.36	0.451215277777778	16.211706
ID5	2017	R	313	5.3921875	15	0	2.77258872223978	0	56	7.48331477354788	11.0019646365422	71.3163064833006	148.36	0.3921875	15.711706
ID5	2017	R	310	2.6153587962963	10	2	2.39789527279837	1.09861228866811	51	7.14142842854285	12.5925925925926	0.246913580246914	160.24	0.615358796296296	13.011706
ID5	2017	R	315	7.343125	15	1	2.77258872223978	0.693147180559945	40	6.32455532033676	7.53295668549906	20.3389830508475	140.44	0.343125	9.811706
ID5	2017	R	310	2.57369212962963	13	19	2.63905732961526	2.99573227355399	181	13.4536240470737	41.8013856812933	0	160.24	0.57369212962963	14.111706
ID5	2017	R	311	3.50219907407407	183	34	5.21493575760899	3.55534806148941	339	18.411952639522	76.1797752808989	71.685393258427	156.28	0.502199074074074	13.311706
ID5	2017	R	313	5.41996527777778	30	6	3.43398720448515	1.94591014905531	245	15.6524758424985	50.8298755186722	18.6721991701245	148.36	0.419965277777778	16.211706
ID5	2017	R	316	8.3846412037037	15	4	2.77258872223978	1.6094379124341	89	9.4339811320566	19.8218262806236	0	136.48	0.384641203703704	10.311706
ID5	2016	F	309	2.67503472222222	7	14	2.07944154167984	2.70805020110221	192	13.856406460551	42.1052631578947	15.1315789473684	177.383333333333	0.675034722222222	4.6
ID5	2016	F	309	2.6715625	18	5	2.94443897916644	1.79175946922805	127	11.2694276695846	24.5173745173745	66.2162162162162	177.383333333333	0.6715625	4.6
ID5	2017	R	315	7.44034722222222	6	0	1.94591014905531	0	10	3.16227766016838	2.21238938053097	35.8407079646018	140.44	0.440347222222222	13.411706
ID5	2017	R	310	2.64313657407407	2	0	1.09861228866811	0	67	8.18535277187245	16.144578313253	22.6506024096386	160.24	0.643136574074074	12.611706
ID5	2017	R	313	5.47552083333333	6	0	1.94591014905531	0	19	4.35889894354067	4.22222222222222	36.8888888888889	148.36	0.475520833333333	16.011706
ID5	2017	R	313	5.4859375	11	1	2.484906649788	0.693147180559945	173	13.1529464379659	38.963963963964	11.9369369369369	148.36	0.4859375	16.011706
ID5	2017	R	316	8.40200231481482	4	0	1.6094379124341	0	38	6.16441400296898	8.17204301075269	0.21505376344086	136.48	0.402002314814815	10.911706
ID5	2016	F	308	1.65146990740741	4	2	1.6094379124341	1.09861228866811	103	10.1488915650922	23.1460674157303	0	181.4	0.651469907407407	8.1
ID5	2016	F	309	2.66462962962963	14	2	2.70805020110221	1.09861228866811	95	9.74679434480896	20.9713024282561	89.1832229580574	177.383333333333	0.66462962962963	4.6
ID5	2016	F	309	2.66114583333333	10	0	2.39789527279837	0	73	8.54400374531753	16.7816091954023	88.2758620689655	177.383333333333	0.661145833333333	4.6
ID5	2016	F	309	2.65767361111111	10	0	2.39789527279837	0	44	6.6332495807108	9.54446854663774	80.9110629067245	177.383333333333	0.657673611111111	4.6
ID5	2017	R	316	8.4158912037037	18	3	2.94443897916644	1.38629436111989	160	12.6491106406735	34.4827586206897	0	136.48	0.415891203703704	11.611706
ID5	2017	R	316	8.41936342592593	10	89	2.39789527279837	4.49980967033027	224	14.9666295470958	49.6674057649667	0	136.48	0.419363425925926	11.611706
ID5	2016	F	308	1.64452546296296	13	0	2.63905732961526	0	25	5	5.15463917525773	1.03092783505155	181.4	0.644525462962963	8.1
ID5	2017	R	310	2.60146990740741	4	0	1.6094379124341	0	53	7.28010988928052	12.4705882352941	15.0588235294118	160.24	0.601469907407407	13.411706
ID5	2017	R	316	8.35686342592593	8	1	2.19722457733622	0.693147180559945	17	4.12310562561766	3.64025695931478	17.558886509636	136.48	0.356863425925926	9.411706
ID5	2017	R	315	7.45423611111111	12	0	2.56494935746154	0	62	7.87400787401181	12.8364389233954	0.82815734989648	140.44	0.454236111111111	13.511706
ID5	2017	R	315	7.37090277777778	7	1	2.07944154167984	0.693147180559945	31	5.56776436283002	6.68103448275862	68.3189655172414	140.44	0.370902777777778	12.111706
ID5	2017	R	313	5.37482638888889	16	0	2.83321334405622	0	61	7.81024967590665	12.6293995859213	16.7701863354037	148.36	0.374826388888889	15.511706
ID5	2017	R	317	9.45891203703704	96	31	4.57471097850338	3.46573590279973	331	18.1934053986603	72.4288840262582	82.2757111597374	132.52	0.458912037037037	9.411706
ID5	2016	F	308	1.63063657407407	7	0	2.07944154167984	0	38	6.16441400296898	8.18965517241379	0	181.4	0.630636574074074	8.2
ID5	2016	F	308	1.62021990740741	22	2	3.13549421592915	1.09861228866811	61	7.81024967590665	12.9511677282378	0	181.4	0.620219907407407	8.2
ID5	2017	R	317	9.38252314814815	30	0	3.43398720448515	0	51	7.14142842854285	9.92217898832685	0.778210116731518	132.52	0.382523148148148	8.511706
ID5	2017	R	310	2.55980324074074	8	0	2.19722457733622	0	61	7.81024967590665	12.9237288135593	0	160.24	0.559803240740741	14.911706
ID5	2017	R	317	9.4380787037037	18	14	2.94443897916644	2.70805020110221	187	13.6747943311773	43.5897435897436	72.027972027972	132.52	0.438078703703704	8.911706
ID5	2017	R	317	9.44849537037037	185	9	5.2257466737132	2.30258509299405	304	17.4355957741627	59.4911937377691	11.1545988258317	132.52	0.44849537037037	9.411706
ID5	2016	F	309	2.61947916666667	5	3	1.79175946922805	1.38629436111989	89	9.4339811320566	20.6496519721578	0	177.383333333333	0.619479166666667	5.7
ID5	2017	R	315	7.45770833333333	6	0	1.94591014905531	0	34	5.8309518948453	7.06860706860707	0.623700623700624	140.44	0.457708333333333	13.511706
ID5	2017	R	313	5.48246527777778	7	0	2.07944154167984	0	58	7.61577310586391	13.0337078651685	17.752808988764	148.36	0.482465277777778	16.011706
ID5	2017	R	317	9.42766203703704	7	10	2.07944154167984	2.39789527279837	110	10.4880884817015	24.9433106575964	83.6734693877551	132.52	0.427662037037037	8.911706
ID5	2017	R	310	2.67091435185185	2	28	1.09861228866811	3.36729582998647	181	13.4536240470737	43.8256658595642	0	160.24	0.670914351851852	12.511706
ID5	2017	R	311	3.49178240740741	4	0	1.6094379124341	0	32	5.65685424949238	7.30593607305936	35.1598173515982	156.28	0.491782407407407	13.311706
ID5	2016	F	308	1.59938657407407	12	0	2.56494935746154	0	67	8.18535277187245	14.3162393162393	21.5811965811966	181.4	0.599386574074074	8
ID5	2017	R	316	8.37422453703704	11	0	2.484906649788	0	13	3.60555127546399	2.80172413793103	8.83620689655172	136.48	0.374224537037037	10.311706
ID5	2016	F	309	2.43846064814815	6	0	1.94591014905531	0	80	8.94427190999916	19.0023752969121	82.1852731591449	177.383333333333	0.438460648148148	7.4
ID5	2017	R	317	9.38599537037037	10	0	2.39789527279837	0	28	5.29150262212918	5.9447983014862	1.06157112526539	132.52	0.38599537037037	8.511706
ID5	2017	R	310	2.62924768518519	2	4	1.09861228866811	1.6094379124341	88	9.38083151964686	22.2222222222222	0	160.24	0.629247685185185	13.011706
ID5	2016	F	309	2.44193287037037	7	0	2.07944154167984	0	83	9.1104335791443	20.1456310679612	99.5145631067961	177.383333333333	0.44193287037037	7.4
ID5	2016	F	308	1.63758101851852	6	1	1.94591014905531	0.693147180559945	67	8.18535277187245	14.3468950749465	0	181.4	0.637581018518519	8.1
ID5	2017	R	316	8.36728009259259	79	0	4.38202663467388	0	110	10.4880884817015	23.5042735042735	9.4017094017094	136.48	0.367280092592593	10.311706
ID5	2016	F	309	2.65072916666667	34	3	3.55534806148941	1.38629436111989	137	11.7046999107196	27.4549098196393	74.5490981963928	177.383333333333	0.650729166666667	4.1
ID5	2017	R	313	5.35399305555556	32	0	3.49650756146648	0	109	10.4403065089106	23.3404710920771	1.2847965738758	148.36	0.353993055555556	14.711706
ID5	2017	R	313	5.46510416666667	11	0	2.484906649788	0	148	12.1655250605964	32.1739130434783	4.34782608695652	148.36	0.465104166666667	16.211706
ID5	2017	R	311	3.48136574074074	10	3	2.39789527279837	1.38629436111989	151	12.2882057274445	36.21103117506	52.0383693045564	156.28	0.481365740740741	13.311706
ID5	2017	R	310	2.63966435185185	10	10	2.39789527279837	2.39789527279837	128	11.3137084989848	32.2418136020151	3.77833753148615	160.24	0.639664351851852	12.611706
ID5	2017	R	311	3.48484953703704	3	25	1.38629436111989	3.25809653802148	232	15.2315462117278	53.5796766743649	73.9030023094688	156.28	0.484849537037037	13.311706
ID5	2017	R	317	9.3443287037037	14	0	2.70805020110221	0	13	3.60555127546399	2.73684210526316	3.15789473684211	132.52	0.344328703703704	8.311706
ID5	2017	R	317	9.36168981481481	6	47	1.94591014905531	3.87120101090789	185	13.6014705087354	42.92343387471	0	132.52	0.361689814814815	8.311706
ID5	2017	R	315	7.35354166666667	23	24	3.17805383034795	3.2188758248682	236	15.3622914957372	51.528384279476	56.7685589519651	140.44	0.353541666666667	11.011706
ID5	2017	R	315	7.43688657407407	9	1	2.30258509299405	0.693147180559945	25	5	5.51876379690949	30.242825607064	140.44	0.436886574074074	13.411706
ID5	2017	R	311	3.63474537037037	8	4	2.19722457733622	1.6094379124341	69	8.30662386291807	15.0326797385621	21.5686274509804	156.28	0.63474537037037	10.911706
ID5	2017	R	311	3.62780092592593	11	8	2.484906649788	2.19722457733622	121	11	26.7699115044248	42.9203539823009	156.28	0.627800925925926	10.911706
ID5	2017	R	311	3.47096064814815	7	3	2.07944154167984	1.38629436111989	75	8.66025403784439	16.3755458515284	1.31004366812227	156.28	0.470960648148148	13.311706
ID5	2017	R	310	2.65008101851852	4	11	1.6094379124341	2.484906649788	166	12.8840987267251	40.0966183574879	39.1304347826087	160.24	0.650081018518519	12.611706
ID5	2017	R	313	5.46163194444444	18	0	2.94443897916644	0	147	12.1243556529821	31.9565217391304	26.304347826087	148.36	0.461631944444444	16.211706
ID5	2016	F	309	2.64378472222222	10	37	2.39789527279837	3.63758615972639	297	17.2336879396141	60.8606557377049	59.4262295081967	177.383333333333	0.643784722222222	4.1
ID5	2017	R	311	3.4952662037037	3	11	1.38629436111989	2.484906649788	76	8.71779788708135	17.2727272727273	37.0454545454545	156.28	0.495266203703704	13.311706
ID5	2016	F	308	1.60633101851852	32	3	3.49650756146648	1.38629436111989	200	14.142135623731	39.2927308447937	80.1571709233792	181.4	0.606331018518519	8
ID5	2017	R	317	9.39293981481481	15	2	2.77258872223978	1.09861228866811	38	6.16441400296898	7.56972111553785	1.79282868525896	132.52	0.392939814814815	8.511706
ID5	2016	F	308	1.6341087962963	12	4	2.56494935746154	1.6094379124341	99	9.9498743710662	21.7582417582418	0	181.4	0.634108796296296	8.2
ID5	2017	R	311	3.49872685185185	26	8	3.29583686600433	2.19722457733622	207	14.3874945699382	46.7268623024831	55.5304740406321	156.28	0.498726851851852	13.311706
ID5	2017	R	317	9.45196759259259	61	87	4.12713438504509	4.47733681447821	372	19.2873015219859	83.7837837837838	11.7117117117117	132.52	0.451967592592593	9.411706
ID5	2017	R	311	3.62085648148148	7	0	2.07944154167984	0	41	6.40312423743285	8.77944325481799	0	156.28	0.620856481481482	10.911706
ID5	2017	R	313	5.47899305555556	12	0	2.56494935746154	0	45	6.70820393249937	9.95575221238938	35.3982300884956	148.36	0.478993055555556	16.011706
ID5	2017	R	316	8.33255787037037	6	8	1.94591014905531	2.19722457733622	83	9.1104335791443	18.3628318584071	11.9469026548673	136.48	0.33255787037037	8.211706
ID5	2017	R	317	9.43113425925926	32	4	3.49650756146648	1.6094379124341	142	11.916375287813	35.5889724310777	56.390977443609	132.52	0.431134259259259	8.911706
ID5	2017	R	313	5.4234375	20	0	3.04452243772342	0	143	11.9582607431014	30.2325581395349	5.49682875264271	148.36	0.4234375	16.211706
ID5	2017	R	317	9.4068287037037	16	0	2.83321334405622	0	10	3.16227766016838	1.92678227360308	0.192678227360308	132.52	0.406828703703704	8.311706
ID5	2017	R	317	9.40335648148148	7	0	2.07944154167984	0	12	3.46410161513775	2.39043824701195	0.398406374501992	132.52	0.403356481481481	8.511706
ID5	2016	F	309	2.48359953703704	25	16	3.25809653802148	2.83321334405622	253	15.9059737205869	48.2824427480916	24.4274809160305	177.383333333333	0.483599537037037	7.6
ID5	2017	R	310	2.5841087962963	7	0	2.07944154167984	0	36	6	9.06801007556675	1.51133501259446	160.24	0.584108796296296	14.111706
ID5	2017	R	311	3.66599537037037	13	10	2.63905732961526	2.39789527279837	118	10.8627804912002	25.6521739130435	27.8260869565217	156.28	0.66599537037037	10.011706
ID5	2017	R	311	3.47789351851852	7	2	2.07944154167984	1.09861228866811	97	9.8488578017961	20.9503239740821	17.2786177105832	156.28	0.477893518518519	13.311706
ID5	2017	R	311	3.52997685185185	177	9	5.18178355029209	2.30258509299405	267	16.3401346383682	64.963503649635	9.7323600973236	156.28	0.529976851851852	13.311706
ID5	2017	R	317	9.42071759259259	6	1	1.94591014905531	0.693147180559945	42	6.48074069840786	8.38323353293413	26.7465069860279	132.52	0.420717592592593	8.311706
ID5	2017	R	317	9.42418981481481	29	4	3.40119738166216	1.6094379124341	91	9.53939201416946	17.7387914230019	28.4600389863548	132.52	0.424189814814815	8.311706
ID5	2017	R	311	3.50915509259259	167	23	5.12396397940326	3.17805383034795	260	16.1245154965971	62.3501199040767	53.7170263788969	156.28	0.509155092592593	13.311706
ID5	2017	R	310	2.58758101851852	18	0	2.94443897916644	0	4	2	0.775193798449612	0	160.24	0.587581018518519	14.111706
ID5	2017	R	313	5.49288194444444	13	6	2.63905732961526	1.94591014905531	172	13.114877048604	39.2694063926941	2.28310502283105	148.36	0.492881944444444	15.911706
ID5	2016	F	308	1.64799768518519	11	11	2.484906649788	2.484906649788	127	11.2694276695846	28.2222222222222	0	181.4	0.647997685185185	8.1
ID5	2017	R	317	9.44155092592593	11	6	2.484906649788	1.94591014905531	41	6.40312423743285	8.11881188118812	2.57425742574257	132.52	0.441550925925926	8.911706
ID5	2017	R	313	5.50329861111111	4	0	1.6094379124341	0	19	4.35889894354067	4.39814814814815	26.3888888888889	148.36	0.503298611111111	15.911706
ID5	2017	R	317	9.44502314814815	19	3	2.99573227355399	1.38629436111989	32	5.65685424949238	6.06060606060606	5.87121212121212	132.52	0.445023148148148	8.911706
ID5	2017	R	311	3.66252314814815	15	0	2.77258872223978	0	100	10	22.3713646532438	14.0939597315436	156.28	0.662523148148148	10.011706
ID5	2017	R	313	5.49982638888889	12	0	2.56494935746154	0	109	10.4403065089106	24.8858447488584	13.9269406392694	148.36	0.499826388888889	15.911706
ID5	2017	R	313	5.49635416666667	18	5	2.94443897916644	1.79175946922805	183	13.5277492584687	41.3092550790068	7.90067720090294	148.36	0.496354166666667	15.911706
ID26	2017	O	333	8.50813657407407	21	42	3.09104245335832	3.76120011569356	234	15.2970585407784	45	0.192307692307692	103.2	0.508136574074074	8.011706
ID26	2017	O	331	6.42489583333333	23	2	3.17805383034795	1.09861228866811	110	10.4880884817015	22.2222222222222	16.969696969697	109.2	0.424895833333333	9.711706
ID26	2017	O	327	2.36350694444444	8	0	2.19722457733622	0	88	9.38083151964686	23.7837837837838	99.1891891891892	121.2	0.363506944444444	7.211706
ID26	2017	O	330	5.64506944444444	28	2	3.36729582998647	1.09861228866811	100	10	18.3823529411765	10.2941176470588	112.2	0.645069444444444	7.611706
ID26	2017	O	334	9.61549768518518	141	0	4.95582705760126	0	302	17.3781471969828	62.0123203285421	10.4722792607803	100.2	0.615497685185185	5.611706
ID26	2017	O	329	4.63994212962963	5	3	1.79175946922805	1.38629436111989	119	10.9087121146357	27.6744186046512	1.3953488372093	115.2	0.63994212962963	7.011706
ID26	2017	O	331	6.41101851851852	7	5	2.07944154167984	1.79175946922805	151	12.2882057274445	31.9238900634249	21.3530655391121	109.2	0.411018518518519	9.711706
ID26	2017	O	327	2.3530787037037	2	0	1.09861228866811	0	63	7.93725393319377	16.1125319693095	16.3682864450128	121.2	0.353078703703704	7.211706
ID26	2017	O	327	2.39128472222222	73	2	4.30406509320417	1.09861228866811	135	11.6189500386223	29.7356828193833	27.3127753303965	121.2	0.391284722222222	7.911706
ID26	2017	O	334	9.63633101851852	23	13	3.17805383034795	2.63905732961526	198	14.0712472794703	41.25	27.2916666666667	100.2	0.636331018518518	5.211706
ID26	2017	O	332	7.65373842592593	16	0	2.83321334405622	0	78	8.83176086632785	14.9139579349904	29.6367112810707	106.2	0.653738425925926	7.211706
ID26	2017	O	333	8.50465277777778	48	0	3.89182029811063	0	238	15.4272486205415	44.4029850746269	1.86567164179104	103.2	0.504652777777778	8.011706
ID26	2017	O	328	3.54334490740741	38	2	3.66356164612965	1.09861228866811	109	10.4403065089106	17.7524429967427	24.5928338762215	118.2	0.543344907407407	7.411706
ID26	2017	O	330	5.62076388888889	49	4	3.91202300542815	1.6094379124341	170	13.0384048104053	31.4232902033272	22.365988909427	112.2	0.620763888888889	7.411706
ID26	2017	O	330	5.62770833333333	36	0	3.61091791264422	0	61	7.81024967590665	11.1313868613139	12.7737226277372	112.2	0.627708333333333	7.411706
ID26	2017	O	333	8.52201388888889	17	5	2.89037175789616	1.79175946922805	345	18.5741756210067	65.2173913043478	1.70132325141777	103.2	0.522013888888889	7.511706
ID26	2017	O	327	2.36697916666667	1	0	0.693147180559945	0	82	9.05538513813742	21.7506631299735	100	121.2	0.366979166666667	7.511706
ID26	2017	O	327	2.37392361111111	5	1	1.79175946922805	0.693147180559945	72	8.48528137423857	18.0904522613065	96.7336683417086	121.2	0.373923611111111	7.511706
ID26	2017	O	333	8.52548611111111	237	9	5.47227067367148	2.30258509299405	522	22.8473193175917	93.048128342246	4.63458110516934	103.2	0.525486111111111	7.511706
ID26	2017	O	332	7.38511574074074	8	1	2.19722457733622	0.693147180559945	80	8.94427190999916	16.1290322580645	18.75	106.2	0.385115740740741	9.311706
ID26	2017	O	333	8.50119212962963	32	3	3.49650756146648	1.38629436111989	238	15.4272486205415	43.5897435897436	2.93040293040293	103.2	0.50119212962963	8.011706
ID26	2017	O	334	9.62244212962963	9	3	2.30258509299405	1.38629436111989	128	11.3137084989848	28.0701754385965	38.1578947368421	100.2	0.62244212962963	5.611706
ID26	2017	O	330	5.65548611111111	22	0	3.13549421592915	0	89	9.4339811320566	16.8560606060606	6.81818181818182	112.2	0.655486111111111	7.611706
ID26	2017	O	327	2.3843287037037	18	0	2.94443897916644	0	152	12.328828005938	34.3115124153499	68.8487584650113	121.2	0.384328703703704	7.511706
ID26	2017	O	332	7.48582175925926	10	4	2.39789527279837	1.6094379124341	147	12.1243556529821	30.9473684210526	49.2631578947368	106.2	0.485821759259259	9.911706
ID26	2017	O	332	7.48233796296296	33	0	3.52636052461616	0	153	12.369316876853	28.021978021978	32.4175824175824	106.2	0.482337962962963	9.911706
ID26	2017	O	332	7.47193287037037	16	0	2.83321334405622	0	49	7	10.4255319148936	46.3829787234043	106.2	0.47193287037037	9.911706
ID26	2017	O	332	7.47539351851852	26	4	3.29583686600433	1.6094379124341	112	10.5830052442584	22.9508196721311	91.1885245901639	106.2	0.475393518518519	9.911706
ID26	2017	O	330	5.638125	24	2	3.2188758248682	1.09861228866811	108	10.3923048454133	20.4933586337761	5.69259962049336	112.2	0.638125	7.611706
ID26	2017	O	333	8.51506944444444	36	35	3.61091791264422	3.58351893845611	398	19.94993734326	73.7037037037037	2.59259259259259	103.2	0.515069444444444	7.511706
ID26	2017	O	330	5.64159722222222	25	2	3.25809653802148	1.09861228866811	95	9.74679434480896	17.6252319109462	10.2040816326531	112.2	0.641597222222222	7.611706
ID26	2017	O	330	5.64854166666667	10	0	2.39789527279837	0	76	8.71779788708135	14.4761904761905	0	112.2	0.648541666666667	7.611706
ID26	2017	O	332	7.61554398148148	17	2	2.89037175789616	1.09861228866811	137	11.7046999107196	28.781512605042	0.840336134453782	106.2	0.615543981481481	7.211706
ID26	2017	O	331	6.4353125	165	6	5.11198778835654	1.94591014905531	361	19	71.7693836978131	68.5884691848907	109.2	0.4353125	10.311706
ID26	2017	O	334	9.61896990740741	13	23	2.63905732961526	3.17805383034795	151	12.2882057274445	30.879345603272	20.6543967280164	100.2	0.618969907407407	5.611706
ID26	2017	O	329	4.56638888888889	10	3	2.39789527279837	1.38629436111989	122	11.0453610171873	26.3498920086393	16.8466522678186	115.2	0.566388888888889	7.311706
ID26	2017	O	334	9.62591435185185	7	2	2.07944154167984	1.09861228866811	94	9.69535971483266	20.479302832244	29.1938997821351	100.2	0.625914351851852	5.611706
ID26	2017	O	334	9.62938657407407	13	3	2.63905732961526	1.38629436111989	156	12.4899959967968	33.9130434782609	24.5652173913043	100.2	0.629386574074074	5.611706
ID26	2017	O	333	8.34993055555556	95	6	4.56434819146784	1.94591014905531	278	16.6733320005331	52.2556390977444	2.81954887218045	103.2	0.349930555555556	7.311706
ID26	2017	O	334	9.6328587962963	12	4	2.56494935746154	1.6094379124341	170	13.0384048104053	36.7965367965368	44.3722943722944	100.2	0.632858796296296	5.611706
ID26	2017	O	328	3.57806712962963	11	0	2.484906649788	0	90	9.48683298050514	18.6335403726708	0	118.2	0.57806712962963	6.811706
ID26	2017	O	329	4.58027777777778	8	2	2.19722457733622	1.09861228866811	93	9.64365076099295	20.3056768558952	43.2314410480349	115.2	0.580277777777778	7.111706
ID26	2017	O	327	2.3565625	16	2	2.83321334405622	1.09861228866811	59	7.68114574786861	14.8614609571788	74.0554156171285	121.2	0.3565625	7.211706
ID26	2017	O	331	6.41795138888889	35	0	3.58351893845611	0	97	9.8488578017961	20.682302771855	53.091684434968	109.2	0.417951388888889	9.711706
ID26	2017	O	331	6.3728125	8	37	2.19722457733622	3.63758615972639	95	9.74679434480896	19.3089430894309	7.92682926829268	109.2	0.3728125	8.911706
ID26	2017	O	331	6.42143518518519	11	1	2.484906649788	0.693147180559945	120	10.9544511501033	25	63.125	109.2	0.421435185185185	9.711706
ID26	2017	O	332	7.45804398148148	7	0	2.07944154167984	0	59	7.68114574786861	12.6609442060086	0.214592274678112	106.2	0.458043981481481	10.011706
ID26	2017	O	329	4.57332175925926	6	0	1.94591014905531	0	96	9.79795897113271	21.0526315789474	30.2631578947368	115.2	0.573321759259259	7.111706
ID26	2017	O	327	2.37045138888889	3	40	1.38629436111989	3.71357206670431	131	11.4455231422596	34.6560846560847	97.3544973544974	121.2	0.370451388888889	7.511706
ID26	2017	O	331	6.63043981481481	12	0	2.56494935746154	0	141	11.8743420870379	26.4540337711069	7.5046904315197	109.2	0.630439814814815	8.111706
ID26	2017	O	333	8.49076388888889	41	0	3.73766961828337	0	77	8.77496438739212	13.4380453752181	2.61780104712042	103.2	0.490763888888889	8.011706
ID26	2017	O	331	6.58877314814815	50	1	3.93182563272433	0.693147180559945	68	8.24621125123532	11.9507908611599	23.1985940246046	109.2	0.588773148148148	8.711706
ID26	2017	O	332	7.46498842592593	13	1	2.63905732961526	0.693147180559945	49	7	10.1239669421488	7.23140495867769	106.2	0.464988425925926	10.011706
ID26	2017	O	328	3.59542824074074	5	15	1.79175946922805	2.77258872223978	124	11.13552872566	26.3269639065817	53.5031847133758	118.2	0.595428240740741	6.511706
ID26	2017	O	328	3.59890046296296	110	57	4.70953020131233	4.06044301054642	410	20.2484567313166	81.3492063492064	98.015873015873	118.2	0.598900462962963	6.511706
ID26	2017	O	328	3.61278935185185	165	0	5.11198778835654	0	290	17.0293863659264	62.2317596566524	62.8755364806867	118.2	0.612789351851852	6.511706
ID26	2017	O	332	7.66068287037037	13	3	2.63905732961526	1.38629436111989	145	12.0415945787923	28.5433070866142	59.0551181102362	106.2	0.66068287037037	7.111706
ID26	2017	O	330	5.62423611111111	39	0	3.68887945411394	0	30	5.47722557505166	5.5045871559633	8.25688073394496	112.2	0.624236111111111	7.411706
ID26	2017	O	327	2.38086805555556	8	5	2.19722457733622	1.79175946922805	113	10.6301458127346	25.3932584269663	88.0898876404494	121.2	0.380868055555556	7.511706
ID26	2017	O	331	6.34850694444444	9	0	2.30258509299405	0	58	7.61577310586391	11.5079365079365	0.595238095238095	109.2	0.348506944444444	8.811706
ID26	2017	O	328	3.56765046296296	13	10	2.63905732961526	2.39789527279837	112	10.5830052442584	21.9178082191781	1.76125244618395	118.2	0.567650462962963	7.011706
ID26	2017	O	328	3.56070601851852	15	0	2.77258872223978	0	34	5.8309518948453	6.55105973025048	0	118.2	0.560706018518519	7.011706
ID26	2017	O	330	5.65201388888889	21	0	3.09104245335832	0	75	8.66025403784439	14.5348837209302	2.51937984496124	112.2	0.652013888888889	7.611706
ID26	2017	O	329	4.60111111111111	5	1	1.79175946922805	0.693147180559945	65	8.06225774829855	14.6067415730337	35.2808988764045	115.2	0.601111111111111	7.111706
ID26	2017	O	332	7.65721064814815	8	2	2.19722457733622	1.09861228866811	156	12.4899959967968	31.4516129032258	56.8548387096774	106.2	0.657210648148148	7.111706
ID26	2017	O	328	3.62667824074074	4	0	1.6094379124341	0	71	8.42614977317636	18.6351706036745	43.8320209973753	118.2	0.626678240740741	6.111706
ID26	2017	O	328	3.5572337962963	13	1	2.63905732961526	0.693147180559945	109	10.4403065089106	22.0647773279352	39.0688259109312	118.2	0.557233796296296	7.011706
ID26	2017	O	328	3.62319444444444	3	1	1.38629436111989	0.693147180559945	132	11.4891252930761	33.6734693877551	90.3061224489796	118.2	0.623194444444444	6.111706
ID26	2017	O	328	3.40244212962963	7	82	2.07944154167984	4.4188406077966	255	15.9687194226713	48.2954545454545	11.1742424242424	118.2	0.40244212962963	7.911706
ID26	2017	O	329	4.52819444444444	112	3	4.72738781871234	1.38629436111989	217	14.7309198626562	36.6554054054054	39.8648648648649	115.2	0.528194444444444	7.711706
ID26	2017	O	331	6.39018518518519	10	1	2.39789527279837	0.693147180559945	77	8.77496438739212	16.8859649122807	13.1578947368421	109.2	0.390185185185185	9.411706
ID26	2017	O	328	3.58153935185185	5	1	1.79175946922805	0.693147180559945	89	9.4339811320566	18.0161943319838	0.607287449392713	118.2	0.581539351851852	6.811706
ID26	2017	O	331	6.60266203703704	14	3	2.70805020110221	1.38629436111989	110	10.4880884817015	20.4081632653061	2.41187384044527	109.2	0.602662037037037	8.411706
ID26	2017	O	331	6.40060185185185	7	6	2.07944154167984	1.94591014905531	77	8.77496438739212	16.7391304347826	17.1739130434783	109.2	0.400601851851852	9.411706
ID26	2017	O	331	6.60613425925926	11	0	2.484906649788	0	137	11.7046999107196	25.4646840148699	3.3457249070632	109.2	0.606134259259259	8.411706
ID26	2017	O	332	7.67804398148148	6	0	1.94591014905531	0	88	9.38083151964686	17.9591836734694	10.6122448979592	106.2	0.678043981481481	6.911706
ID26	2017	O	329	4.64341435185185	4	11	1.6094379124341	2.484906649788	140	11.8321595661992	32.6340326340326	10.955710955711	115.2	0.643414351851852	7.011706
ID26	2017	O	327	2.36003472222222	15	3	2.77258872223978	1.38629436111989	117	10.816653826392	27.790973871734	93.8242280285036	121.2	0.360034722222222	7.211706
ID26	2017	O	331	6.65127314814815	23	2	3.17805383034795	1.09861228866811	80	8.94427190999916	15.5945419103314	28.2651072124756	109.2	0.651273148148148	7.911706
ID26	2017	O	329	4.58375	12	15	2.56494935746154	2.77258872223978	110	10.4880884817015	25.7009345794392	24.5327102803738	115.2	0.58375	7.111706
ID26	2017	O	327	2.40864583333333	117	11	4.77068462446567	2.484906649788	261	16.1554944214035	54.8319327731093	66.3865546218487	121.2	0.408645833333333	8.011706
ID26	2017	O	334	9.63981481481481	11	5	2.484906649788	1.79175946922805	116	10.770329614269	25.9507829977629	57.7181208053691	100.2	0.639814814814815	5.211706
ID26	2017	O	330	5.63465277777778	9	3	2.30258509299405	1.38629436111989	104	10.1980390271856	19.8095238095238	0	112.2	0.634652777777778	7.411706
ID26	2017	O	333	8.35340277777778	29	15	3.40119738166216	2.77258872223978	351	18.7349939951952	68.0232558139535	0.775193798449612	103.2	0.353402777777778	7.311706
ID26	2017	O	331	6.6130787037037	18	2	2.94443897916644	1.09861228866811	174	13.1909059582729	32.3420074349442	4.64684014869888	109.2	0.613078703703704	8.411706
ID26	2017	O	331	6.41447916666667	40	0	3.71357206670431	0	108	10.3923048454133	22.6890756302521	23.3193277310924	109.2	0.414479166666667	9.711706
ID26	2017	O	331	6.6443287037037	12	8	2.56494935746154	2.19722457733622	163	12.7671453348037	32.4701195219124	1.19521912350598	109.2	0.644328703703704	7.911706
ID26	2017	O	327	2.42599537037037	161	80	5.08759633523238	4.39444915467244	362	19.0262975904404	72.8370221327968	93.5613682092555	121.2	0.42599537037037	8.011706
ID26	2017	O	332	7.46846064814815	15	0	2.77258872223978	0	32	5.65685424949238	6.85224839400428	53.3190578158458	106.2	0.468460648148148	10.011706
ID26	2017	O	333	8.49423611111111	28	0	3.36729582998647	0	98	9.89949493661167	16.8096054888508	6.68953687821612	103.2	0.494236111111111	8.011706
ID26	2017	O	333	8.49770833333333	51	36	3.95124371858143	3.61091791264422	294	17.1464281994822	52.3131672597865	19.2170818505338	103.2	0.497708333333333	8.011706
ID26	2017	O	328	3.55028935185185	25	18	3.25809653802148	2.94443897916644	268	16.3707055437449	59.8214285714286	87.9464285714286	118.2	0.550289351851852	7.411706
ID26	2017	O	328	3.54681712962963	27	12	3.3322045101752	2.56494935746154	171	13.076696830622	34.0637450199203	83.6653386454183	118.2	0.54681712962963	7.411706
ID26	2017	O	330	5.65895833333333	6	1	1.94591014905531	0.693147180559945	100	10	19.6078431372549	0	112.2	0.658958333333333	8.011706
ID26	2017	O	331	6.4075462962963	7	0	2.07944154167984	0	70	8.36660026534076	15.1187904967603	32.3974082073434	109.2	0.407546296296296	9.711706
ID26	2017	O	332	7.60859953703704	14	131	2.70805020110221	4.88280192258637	244	15.6204993518133	53.3916849015317	0	106.2	0.608599537037037	7.411706
ID26	2017	O	333	8.51855324074074	21	3	3.09104245335832	1.38629436111989	310	17.606816861659	59.0476190476191	1.52380952380952	103.2	0.518553240740741	7.511706
ID26	2017	O	332	7.61208333333333	4	5	1.6094379124341	1.79175946922805	304	17.4355957741627	65.8008658008658	0	106.2	0.612083333333333	7.411706
ID26	2017	O	333	8.51159722222222	24	38	3.2188758248682	3.66356164612965	336	18.3303027798234	62.9213483146067	0.374531835205993	103.2	0.511597222222222	7.511706
ID26	2017	O	331	6.39711805555556	3	20	1.38629436111989	3.04452243772342	98	9.89949493661167	21.6814159292035	14.1592920353982	109.2	0.397118055555556	9.411706
ID26	2017	O	328	3.60931712962963	7	0	2.07944154167984	0	169	13	36.980306345733	89.4967177242888	118.2	0.60931712962963	6.511706
ID26	2017	O	331	6.40407407407407	8	1	2.19722457733622	0.693147180559945	62	7.87400787401181	13.1914893617021	8.93617021276596	109.2	0.404074074074074	9.411706
ID26	2017	O	328	3.57112268518518	6	0	1.94591014905531	0	57	7.54983443527075	11.4457831325301	0	118.2	0.571122685185185	7.011706
ID26	2017	O	331	6.62349537037037	24	1	3.2188758248682	0.693147180559945	168	12.9614813968157	30.8823529411765	22.2426470588235	109.2	0.62349537037037	8.111706
ID26	2017	O	332	7.47886574074074	42	1	3.76120011569356	0.693147180559945	116	10.770329614269	21.2454212454212	62.6373626373626	106.2	0.478865740740741	9.911706
ID26	2017	O	328	3.55376157407407	25	0	3.25809653802148	0	164	12.8062484748657	32.03125	43.1640625	118.2	0.553761574074074	7.011706
ID26	2017	O	334	9.58771990740741	12	5	2.56494935746154	1.79175946922805	147	12.1243556529821	30.3092783505155	2.06185567010309	100.2	0.587719907407407	6.211706
ID26	2017	O	334	9.58424768518518	20	1	3.04452243772342	0.693147180559945	158	12.5698050899765	32.7800829875519	23.0290456431535	100.2	0.584247685185185	6.211706
ID26	2017	O	334	9.59119212962963	74	12	4.31748811353631	2.56494935746154	255	15.9687194226713	51.307847082495	5.03018108651912	100.2	0.59119212962963	6.211706
ID26	2017	O	334	9.57383101851852	20	2	3.04452243772342	1.09861228866811	88	9.38083151964686	18.5654008438819	5.69620253164557	100.2	0.573831018518518	6.211706
ID26	2017	O	328	3.6197337962963	6	22	1.94591014905531	3.13549421592915	164	12.8062484748657	41.2060301507538	95.9798994974874	118.2	0.619733796296296	6.111706
ID26	2017	O	334	9.58078703703704	12	0	2.56494935746154	0	89	9.4339811320566	18.2751540041068	37.3716632443532	100.2	0.580787037037037	6.211706
ID26	2017	O	334	9.61202546296296	9	2	2.30258509299405	1.09861228866811	60	7.74596669241483	13.0151843817787	4.55531453362256	100.2	0.612025462962963	6.011706
ID26	2017	O	331	6.42837962962963	66	12	4.20469261939097	2.56494935746154	273	16.5227116418583	56.1728395061728	22.4279835390947	109.2	0.42837962962963	10.311706
ID26	2017	O	332	7.58082175925926	158	6	5.06890420222023	1.94591014905531	193	13.8924439894498	40.1247401247401	0	106.2	0.580821759259259	7.811706
ID26	2017	O	334	9.60855324074074	13	2	2.63905732961526	1.09861228866811	92	9.59166304662544	20.0435729847495	0.435729847494553	100.2	0.608553240740741	6.011706
ID26	2017	O	330	5.47550925925926	18	0	2.94443897916644	0	39	6.2449979983984	7.30337078651685	17.0411985018727	112.2	0.475509259259259	10.211706
ID26	2017	O	331	6.65474537037037	20	0	3.04452243772342	0	113	10.6301458127346	21.1610486891386	5.80524344569288	109.2	0.65474537037037	7.911706
ID26	2017	O	330	5.56520833333333	9	0	2.30258509299405	0	78	8.83176086632785	15.028901734104	3.85356454720617	112.2	0.565208333333333	7.811706
ID26	2017	O	331	6.60960648148148	20	2	3.04452243772342	1.09861228866811	119	10.9087121146357	21.996303142329	7.94824399260628	109.2	0.609606481481481	8.411706
ID26	2017	O	331	6.37975694444444	8	1	2.19722457733622	0.693147180559945	65	8.06225774829855	14.1304347826087	14.1304347826087	109.2	0.379756944444444	8.911706
ID26	2017	O	332	7.3677662037037	15	4	2.77258872223978	1.6094379124341	50	7.07106781186548	10.0401606425703	16.0642570281125	106.2	0.367766203703704	9.311706
ID26	2017	O	327	2.45030092592593	36	15	3.61091791264422	2.77258872223978	283	16.8226038412607	58.3505154639175	97.1134020618557	121.2	0.450300925925926	8.811706
ID26	2017	O	328	3.53987268518518	35	5	3.58351893845611	1.79175946922805	206	14.3527000944073	35.4561101549053	29.776247848537	118.2	0.539872685185185	7.411706
ID26	2017	O	330	5.44078703703704	128	56	4.85981240436167	4.04305126783455	281	16.7630546142402	52.8195488721805	10.7142857142857	112.2	0.440787037037037	10.011706
ID26	2017	O	330	5.44773148148148	172	21	5.15329159449778	3.09104245335832	300	17.3205080756888	53.763440860215	25.9856630824373	112.2	0.447731481481482	10.011706
ID26	2017	O	331	6.36586805555556	23	5	3.17805383034795	1.79175946922805	71	8.42614977317636	14.0316205533597	0.395256916996047	109.2	0.365868055555556	8.911706
ID26	2017	O	332	7.6502662037037	31	6	3.46573590279973	1.94591014905531	72	8.48528137423857	12.4783362218371	12.4783362218371	106.2	0.650266203703704	7.211706
ID26	2017	O	330	5.46509259259259	35	1	3.58351893845611	0.693147180559945	162	12.7279220613579	31.3346228239845	9.47775628626692	112.2	0.465092592592593	10.211706
ID26	2017	O	330	5.66243055555556	15	0	2.77258872223978	0	40	6.32455532033676	7.66283524904215	2.8735632183908	112.2	0.662430555555556	8.011706
ID26	2017	O	331	6.64780092592593	19	3	2.99573227355399	1.38629436111989	90	9.48683298050514	16.6666666666667	12.037037037037	109.2	0.647800925925926	7.911706
ID26	2017	O	328	3.60584490740741	76	1	4.34380542185368	0.693147180559945	167	12.9228479833201	34.7193347193347	17.2557172557173	118.2	0.605844907407407	6.511706
ID26	2017	O	332	7.3990162037037	4	0	1.6094379124341	0	72	8.48528137423857	15.3846153846154	18.1623931623932	106.2	0.399016203703704	9.611706
ID26	2017	O	332	7.39207175925926	17	37	2.89037175789616	3.63758615972639	189	13.7477270848675	40.4710920770878	4.28265524625268	106.2	0.392071759259259	9.611706
ID26	2017	O	327	2.4190625	8	0	2.19722457733622	0	119	10.9087121146357	26.5625	73.4375	121.2	0.4190625	8.011706
ID26	2017	O	330	5.58604166666667	19	0	2.99573227355399	0	55	7.41619848709566	10.4562737642586	32.6996197718631	112.2	0.586041666666667	7.311706
ID26	2017	O	330	5.66590277777778	21	0	3.09104245335832	0	56	7.48331477354788	11.0236220472441	2.55905511811024	112.2	0.665902777777778	8.011706
ID26	2017	O	329	4.59762731481482	6	2	1.94591014905531	1.09861228866811	92	9.59166304662544	21.4452214452214	76.2237762237762	115.2	0.597627314814815	7.111706
ID26	2017	O	332	7.42332175925926	9	0	2.30258509299405	0	56	7.48331477354788	11.7894736842105	0.842105263157895	106.2	0.423321759259259	9.911706
ID26	2017	O	332	7.66762731481481	15	0	2.77258872223978	0	87	9.32737905308882	17.1936758893281	38.7351778656126	106.2	0.667627314814815	7.111706
ID26	2017	O	330	5.4512037037037	26	4	3.29583686600433	1.6094379124341	148	12.1655250605964	24.9158249158249	23.7373737373737	112.2	0.451203703703704	10.211706
ID26	2017	O	331	6.67210648148148	17	2	2.89037175789616	1.09861228866811	64	8	12.2840690978887	31.0940499040307	109.2	0.672106481481481	7.611706
ID26	2017	O	328	3.63015046296296	5	1	1.79175946922805	0.693147180559945	130	11.4017542509914	36.6197183098592	63.6619718309859	118.2	0.630150462962963	6.111706
ID26	2017	O	332	7.63290509259259	45	2	3.8286413964891	1.09861228866811	161	12.6885775404495	27.9513888888889	24.8263888888889	106.2	0.632905092592593	7.211706
ID26	2017	O	329	4.55596064814815	77	3	4.35670882668959	1.38629436111989	240	15.4919333848297	41.958041958042	36.1888111888112	115.2	0.555960648148148	7.311706
ID26	2017	O	330	5.60340277777778	21	13	3.09104245335832	2.63905732961526	267	16.3401346383682	54.4897959183673	47.7551020408163	112.2	0.603402777777778	7.311706
ID26	2017	O	332	7.62943287037037	85	44	4.45434729625351	3.80666248977032	282	16.7928556237467	52.1256931608133	7.20887245841035	106.2	0.62943287037037	7.211706
ID26	2017	O	331	6.47350694444444	14	0	2.70805020110221	0	53	7.28010988928052	10.5788423153693	8.38323353293413	109.2	0.473506944444444	10.911706
ID26	2017	O	331	6.35546296296296	197	0	5.28826703069454	0	229	15.1327459504216	46.1693548387097	1.41129032258065	109.2	0.355462962962963	8.811706
ID26	2017	O	330	5.4824537037037	33	2	3.52636052461616	1.09861228866811	82	9.05538513813742	14.6953405017921	17.2043010752688	112.2	0.482453703703704	10.211706
ID26	2017	O	332	7.62248842592593	9	103	2.30258509299405	4.64439089914137	297	17.2336879396141	60	2.62626262626263	106.2	0.622488425925926	7.211706
ID26	2017	O	328	3.56417824074074	16	0	2.83321334405622	0	83	9.1104335791443	17.6972281449893	3.41151385927505	118.2	0.564178240740741	7.011706
ID26	2017	O	331	6.47699074074074	21	0	3.09104245335832	0	87	9.32737905308882	17.2619047619048	13.0952380952381	109.2	0.476990740740741	10.911706
ID26	2017	O	330	5.47898148148148	25	0	3.25809653802148	0	65	8.06225774829855	11.7328519855596	23.6462093862816	112.2	0.478981481481482	10.211706
ID26	2017	O	328	3.59195601851852	21	3	3.09104245335832	1.38629436111989	132	11.4891252930761	29.8642533936652	10.8597285067873	118.2	0.591956018518519	6.811706
ID26	2017	O	327	2.46071759259259	146	4	4.99043258677874	1.6094379124341	314	17.7200451466693	63.0522088353414	88.3534136546185	121.2	0.460717592592593	8.811706
ID26	2017	O	332	7.64332175925926	4	12	1.6094379124341	2.56494935746154	230	15.1657508881031	49.2505353319058	17.3447537473233	106.2	0.643321759259259	7.211706
ID26	2017	O	328	3.5884837962963	9	8	2.30258509299405	2.19722457733622	103	10.1488915650922	21.8220338983051	4.44915254237288	118.2	0.588483796296296	6.811706
ID26	2017	O	330	5.57215277777778	12	1	2.56494935746154	0.693147180559945	158	12.5698050899765	30.9803921568627	0	112.2	0.572152777777778	7.811706
ID26	2017	O	332	7.63984953703704	32	14	3.49650756146648	2.70805020110221	202	14.2126704035519	36.6606170598911	19.4192377495463	106.2	0.639849537037037	7.211706
ID26	2017	O	330	5.56868055555556	9	5	2.30258509299405	1.79175946922805	115	10.7238052947636	22.3735408560311	2.14007782101167	112.2	0.568680555555556	7.811706
ID26	2017	O	332	7.37123842592593	24	9	3.2188758248682	2.30258509299405	79	8.88819441731559	15.047619047619	2.66666666666667	106.2	0.371238425925926	9.311706
ID26	2017	O	332	7.36428240740741	19	0	2.99573227355399	0	30	5.47722557505166	6	15.6	106.2	0.364282407407407	8.611706
ID26	2017	O	328	3.58501157407407	4	10	1.6094379124341	2.39789527279837	93	9.64365076099295	19.1752577319588	0	118.2	0.585011574074074	6.811706
ID26	2017	O	328	3.57459490740741	8	2	2.19722457733622	1.09861228866811	106	10.295630140987	21.327967806841	1.60965794768612	118.2	0.574594907407407	6.811706
ID26	2017	O	332	7.63637731481481	40	0	3.71357206670431	0	92	9.59166304662544	16.5467625899281	15.2877697841727	106.2	0.636377314814815	7.211706
ID26	2017	O	330	5.61729166666667	40	4	3.71357206670431	1.6094379124341	199	14.1067359796659	37.8326996197719	19.5817490494297	112.2	0.617291666666667	7.411706
ID26	2017	O	332	7.37469907407407	8	0	2.19722457733622	0	99	9.9498743710662	20.3285420944559	4.51745379876797	106.2	0.374699074074074	9.311706
ID26	2017	O	331	6.57835648148148	41	2	3.73766961828337	1.09861228866811	69	8.30662386291807	11.8965517241379	49.6551724137931	109.2	0.578356481481481	8.711706
ID26	2017	O	330	5.58256944444444	15	0	2.77258872223978	0	17	4.12310562561766	3.27552986512524	8.47784200385356	112.2	0.582569444444444	7.311706
ID26	2017	O	330	5.575625	15	3	2.77258872223978	1.38629436111989	112	10.5830052442584	22.0907297830375	0	112.2	0.575625	7.311706
ID26	2017	O	331	6.63391203703704	9	0	2.30258509299405	0	106	10.295630140987	20.2290076335878	25.5725190839695	109.2	0.633912037037037	8.111706
ID26	2017	O	331	6.63738425925926	11	1	2.484906649788	0.693147180559945	96	9.79795897113271	18.1474480151229	1.89035916824197	109.2	0.637384259259259	7.911706
ID26	2017	O	329	4.53512731481482	39	8	3.68887945411394	2.19722457733622	85	9.21954445729289	14.808362369338	19.5121951219512	115.2	0.535127314814815	7.611706
ID26	2017	O	330	5.59298611111111	18	9	2.94443897916644	2.30258509299405	124	11.13552872566	23.0055658627087	74.7680890538034	112.2	0.592986111111111	7.311706
ID26	2017	O	331	6.5818287037037	34	0	3.55534806148941	0	50	7.07106781186548	9.09090909090909	98.7272727272727	109.2	0.581828703703704	8.711706
ID26	2017	O	330	5.57909722222222	21	0	3.09104245335832	0	65	8.06225774829855	12.3574144486692	14.4486692015209	112.2	0.579097222222222	7.311706
ID26	2017	O	330	5.46856481481481	16	7	2.83321334405622	2.07944154167984	184	13.5646599662505	35.1816443594646	33.8432122370937	112.2	0.468564814814815	10.211706
ID26	2017	O	332	7.60512731481481	155	38	5.04985600724954	3.66356164612965	313	17.6918060129541	61.4931237721022	0	106.2	0.605127314814815	7.411706
ID26	2017	O	327	2.42253472222222	30	0	3.43398720448515	0	102	10.0995049383621	24.8175182481752	43.7956204379562	121.2	0.422534722222222	8.011706
ID26	2017	O	330	5.606875	10	3	2.39789527279837	1.38629436111989	141	11.8743420870379	28.3702213279678	72.8370221327968	112.2	0.606875	7.311706
ID26	2017	O	330	5.59993055555556	26	8	3.29583686600433	2.19722457733622	108	10.3923048454133	20.2626641651032	47.2795497185741	112.2	0.599930555555556	7.311706
ID26	2017	O	327	2.43988425925926	169	10	5.13579843705026	2.39789527279837	288	16.9705627484771	60.7594936708861	100	121.2	0.439884259259259	8.411706
ID26	2017	O	328	3.61626157407407	11	28	2.484906649788	3.36729582998647	254	15.9373774505092	58.5253456221198	67.5115207373272	118.2	0.616261574074074	6.111706
ID26	2017	O	328	3.38855324074074	16	8	2.83321334405622	2.19722457733622	145	12.0415945787923	28.6561264822134	8.300395256917	118.2	0.388553240740741	7.911706
ID26	2017	O	327	2.37739583333333	6	4	1.94591014905531	1.6094379124341	142	11.916375287813	29.8319327731092	64.4957983193277	121.2	0.377395833333333	7.511706
ID26	2017	O	328	3.39896990740741	13	4	2.63905732961526	1.6094379124341	148	12.1655250605964	28.2982791586998	21.6061185468451	118.2	0.398969907407407	7.911706
ID26	2017	O	331	6.39364583333333	8	4	2.19722457733622	1.6094379124341	64	8	14.1906873614191	1.99556541019956	109.2	0.393645833333333	9.411706
ID26	2017	O	329	4.6503587962963	2	14	1.09861228866811	2.70805020110221	191	13.8202749610853	40.6382978723404	1.27659574468085	115.2	0.650358796296296	7.011706
ID26	2017	O	327	2.42947916666667	177	22	5.18178355029209	3.13549421592915	398	19.94993734326	86.5217391304348	67.6086956521739	121.2	0.429479166666667	8.411706
ID26	2017	O	329	4.64688657407407	14	4	2.70805020110221	1.6094379124341	135	11.6189500386223	34.7938144329897	56.9587628865979	115.2	0.646886574074074	7.011706
ID26	2017	O	329	4.65383101851852	23	8	3.17805383034795	2.19722457733622	184	13.5646599662505	40.8888888888889	0	115.2	0.653831018518519	7.011706
ID26	2017	O	332	7.66415509259259	9	2	2.30258509299405	1.09861228866811	96	9.79795897113271	18.4971098265896	50.6743737957611	106.2	0.664155092592593	7.111706
ID26	2017	O	331	6.61655092592593	11	3	2.484906649788	1.38629436111989	134	11.5758369027902	24.8148148148148	12.7777777777778	109.2	0.616550925925926	8.111706
ID26	2017	O	329	4.63646990740741	8	2	2.19722457733622	1.09861228866811	110	10.4880884817015	24.4444444444444	0.888888888888889	115.2	0.636469907407407	7.011706
ID26	2017	O	331	6.59571759259259	44	5	3.80666248977032	1.79175946922805	273	16.5227116418583	47.9789103690685	28.2952548330404	109.2	0.595717592592593	8.411706
ID26	2017	O	328	3.39549768518519	18	5	2.94443897916644	1.79175946922805	183	13.5277492584687	36.1660079051383	10.2766798418972	118.2	0.395497685185185	7.911706
ID26	2017	O	330	5.61034722222222	15	0	2.77258872223978	0	25	5	4.95049504950495	93.0693069306931	112.2	0.610347222222222	7.311706
ID26	2017	O	329	4.54902777777778	24	4	3.2188758248682	1.6094379124341	145	12.0415945787923	26.032315978456	16.8761220825853	115.2	0.549027777777778	7.611706
ID26	2017	O	331	6.57141203703704	39	0	3.68887945411394	0	26	5.09901951359278	4.56942003514938	34.622144112478	109.2	0.571412037037037	9.111706
ID26	2017	O	333	8.35688657407407	74	9	4.31748811353631	2.30258509299405	374	19.3390796058137	73.4774066797642	0	103.2	0.356886574074074	7.311706
ID26	2017	O	329	4.58722222222222	14	39	2.70805020110221	3.68887945411394	211	14.5258390463339	47.4157303370787	34.6067415730337	115.2	0.587222222222222	7.111706
ID26	2017	O	330	5.47203703703704	13	0	2.63905732961526	0	59	7.68114574786861	11.4563106796117	37.0873786407767	112.2	0.472037037037037	10.211706
ID26	2017	O	330	5.45467592592593	202	4	5.31320597904179	1.6094379124341	306	17.4928556845359	53.7785588752197	14.2355008787346	112.2	0.454675925925926	10.211706
ID26	2017	O	332	7.38165509259259	12	6	2.56494935746154	1.94591014905531	131	11.4455231422596	26.8993839835729	34.0862422997947	106.2	0.381655092592593	9.311706
ID26	2017	O	332	7.4615162037037	11	0	2.484906649788	0	96	9.79795897113271	19.5918367346939	14.2857142857143	106.2	0.461516203703704	10.011706
ID26	2017	O	329	4.57679398148148	13	0	2.63905732961526	0	111	10.5356537528527	24.0780911062907	42.0824295010846	115.2	0.576793981481482	7.111706
ID26	2017	O	331	6.56793981481481	39	1	3.68887945411394	0.693147180559945	117	10.816653826392	20.1724137931034	64.3103448275862	109.2	0.567939814814815	9.111706
ID26	2017	O	331	6.59224537037037	75	2	4.33073334028633	1.09861228866811	163	12.7671453348037	28.1519861830743	25.3886010362694	109.2	0.59224537037037	8.711706
ID26	2017	O	334	9.59466435185185	166	14	5.11799381241676	2.70805020110221	292	17.0880074906351	59.5918367346939	26.734693877551	100.2	0.594664351851852	6.011706
ID26	2017	O	330	5.63118055555556	22	0	3.13549421592915	0	95	9.74679434480896	17.7238805970149	5.97014925373134	112.2	0.631180555555556	7.411706
ID26	2017	O	331	6.66168981481481	11	0	2.484906649788	0	118	10.8627804912002	22.4334600760456	0.950570342205323	109.2	0.661689814814815	7.611706
ID26	2017	O	332	7.38858796296296	13	6	2.63905732961526	1.94591014905531	148	12.1655250605964	29.4820717131474	23.1075697211155	106.2	0.388587962962963	9.611706
ID26	2017	O	331	6.37628472222222	214	0	5.37063802812766	0	273	16.5227116418583	57.7167019027484	21.7758985200846	109.2	0.376284722222222	8.911706
ID26	2017	O	331	6.64085648148148	9	7	2.30258509299405	2.07944154167984	136	11.6619037896906	26.1036468330134	0	109.2	0.640856481481481	7.911706
ID26	2017	O	327	2.45378472222222	1	3	0.693147180559945	1.38629436111989	264	16.2480768092719	82.5	40.625	121.2	0.453784722222222	8.811706
ID26	2017	O	332	7.40943287037037	10	1	2.39789527279837	0.693147180559945	77	8.77496438739212	16.1425576519916	1.0482180293501	106.2	0.40943287037037	9.911706
ID26	2017	O	332	7.40596064814815	12	0	2.56494935746154	0	63	7.93725393319377	12.9896907216495	0	106.2	0.405960648148148	9.611706
ID26	2017	O	330	5.58951388888889	41	1	3.73766961828337	0.693147180559945	170	13.0384048104053	31.1926605504587	82.2018348623853	112.2	0.589513888888889	7.311706
ID26	2017	O	331	6.62002314814815	14	1	2.70805020110221	0.693147180559945	131	11.4455231422596	24.169741697417	18.6346863468635	109.2	0.620023148148148	8.111706
ID26	2017	O	331	6.38324074074074	9	1	2.30258509299405	0.693147180559945	58	7.61577310586391	13.2118451025057	0.911161731207289	109.2	0.383240740740741	8.911706
ID26	2017	O	329	4.54207175925926	16	5	2.83321334405622	1.79175946922805	108	10.3923048454133	22.3140495867769	65.2892561983471	115.2	0.542071759259259	7.611706
ID26	2017	O	327	2.45725694444444	78	9	4.36944785246702	2.30258509299405	281	16.7630546142402	71.6836734693878	93.8775510204082	121.2	0.457256944444444	8.811706
ID26	2017	O	330	5.46162037037037	100	21	4.61512051684126	3.09104245335832	223	14.9331845230681	47.3460721868365	33.7579617834395	112.2	0.46162037037037	10.211706
ID26	2017	O	331	6.56099537037037	39	1	3.68887945411394	0.693147180559945	89	9.4339811320566	14.3780290791599	27.140549273021	109.2	0.56099537037037	9.111706
ID26	2017	O	331	6.65821759259259	27	3	3.3322045101752	1.38629436111989	119	10.9087121146357	22.2014925373134	11.5671641791045	109.2	0.658217592592593	7.611706
ID26	2017	O	331	6.66516203703704	11	4	2.484906649788	1.6094379124341	135	11.6189500386223	26.1627906976744	2.32558139534884	109.2	0.665162037037037	7.611706
ID26	2017	O	331	6.62696759259259	20	3	3.04452243772342	1.38629436111989	122	11.0453610171873	22.6345083487941	12.8014842300557	109.2	0.626967592592593	8.111706
ID26	2017	O	332	7.64679398148148	24	1	3.2188758248682	0.693147180559945	102	10.0995049383621	19.7674418604651	27.5193798449612	106.2	0.646793981481481	7.211706
ID26	2017	O	332	7.41290509259259	8	0	2.19722457733622	0	30	5.47722557505166	6.23700623700624	0	106.2	0.412905092592593	9.911706
ID26	2017	O	332	7.40247685185185	15	1	2.77258872223978	0.693147180559945	76	8.71779788708135	15.1093439363817	4.97017892644135	106.2	0.402476851851852	9.611706
ID26	2017	O	329	4.56290509259259	13	0	2.63905732961526	0	57	7.54983443527075	11.003861003861	9.84555984555985	115.2	0.562905092592593	7.311706
ID26	2017	O	331	6.46657407407407	26	1	3.29583686600433	0.693147180559945	167	12.9228479833201	33.1349206349206	75	109.2	0.466574074074074	10.711706
ID26	2017	O	331	6.36934027777778	16	23	2.83321334405622	3.17805383034795	89	9.4339811320566	17.1483622350674	0	109.2	0.369340277777778	8.911706
ID26	2017	O	327	2.3878125	4	2	1.6094379124341	1.09861228866811	62	7.87400787401181	15.4613466334165	22.1945137157107	121.2	0.3878125	7.911706
ID26	2017	O	329	4.60457175925926	11	2	2.484906649788	1.09861228866811	85	9.21954445729289	18.9732142857143	6.91964285714286	115.2	0.604571759259259	7.111706
ID26	2017	O	332	7.62597222222222	17	74	2.89037175789616	4.31748811353631	298	17.2626765016321	65.0655021834061	1.96506550218341	106.2	0.625972222222222	7.211706
ID26	2017	O	327	2.41210648148148	4	4	1.6094379124341	1.6094379124341	151	12.2882057274445	38.1313131313131	81.3131313131313	121.2	0.412106481481481	8.011706
ID26	2017	O	332	7.39554398148148	10	3	2.39789527279837	1.38629436111989	95	9.74679434480896	20.9251101321586	1.98237885462555	106.2	0.395543981481481	9.611706
ID26	2017	O	331	6.58530092592593	27	0	3.3322045101752	0	24	4.89897948556636	4.4280442804428	54.7970479704797	109.2	0.585300925925926	8.711706
ID26	2017	O	329	4.59069444444444	120	0	4.79579054559674	0	351	18.7349939951952	100	2.84900284900285	115.2	0.590694444444444	7.111706
ID26	2017	O	329	4.5525	12	5	2.56494935746154	1.79175946922805	156	12.4899959967968	28.5191956124314	14.4424131627057	115.2	0.5525	7.311706
ID26	2017	O	327	2.41559027777778	14	2	2.70805020110221	1.09861228866811	92	9.59166304662544	20	80.2173913043478	121.2	0.415590277777778	8.011706
ID26	2017	O	329	4.56984953703704	6	0	1.94591014905531	0	107	10.3440804327886	23.3624454148472	52.8384279475983	115.2	0.569849537037037	7.311706
ID26	2017	O	327	2.47809027777778	142	8	4.96284463025991	2.19722457733622	283	16.8226038412607	55.9288537549407	89.9209486166008	121.2	0.478090277777778	8.911706
ID26	2017	O	329	4.53165509259259	29	3	3.40119738166216	1.38629436111989	153	12.369316876853	24.9592169657423	33.115823817292	115.2	0.531655092592593	7.611706
ID26	2017	O	331	6.47003472222222	8	0	2.19722457733622	0	80	8.94427190999916	16.3934426229508	44.2622950819672	109.2	0.470034722222222	10.911706
ID26	2017	O	331	6.43878472222222	88	11	4.48863636973214	2.484906649788	351	18.7349939951952	69.9203187250996	31.2749003984064	109.2	0.438784722222222	10.311706
ID26	2017	O	331	6.59918981481481	23	2	3.17805383034795	1.09861228866811	120	10.9544511501033	21.7785843920145	14.7005444646098	109.2	0.599189814814815	8.411706
ID26	2017	O	330	5.61381944444444	27	1	3.3322045101752	0.693147180559945	117	10.816653826392	22.7626459143969	40.8560311284047	112.2	0.613819444444444	7.311706
ID26	2017	O	330	5.59645833333333	47	21	3.87120101090789	3.09104245335832	224	14.9666295470958	41.7132216014898	63.6871508379888	112.2	0.596458333333333	7.311706
ID26	2017	O	332	7.41984953703704	13	3	2.63905732961526	1.38629436111989	65	8.06225774829855	13.4854771784232	0.622406639004149	106.2	0.419849537037037	9.911706
ID26	2017	O	329	4.53861111111111	20	8	3.04452243772342	2.19722457733622	119	10.9087121146357	23.4251968503937	73.4251968503937	115.2	0.538611111111111	7.611706
ID26	2017	O	329	4.54555555555556	53	1	3.98898404656427	0.693147180559945	152	12.328828005938	27.2401433691756	30.4659498207885	115.2	0.545555555555556	7.611706
ID26	2017	O	332	7.41636574074074	8	5	2.19722457733622	1.79175946922805	77	8.77496438739212	16.0416666666667	0.833333333333333	106.2	0.416365740740741	9.911706
ID26	2017	O	332	7.37818287037037	11	1	2.484906649788	0.693147180559945	83	9.1104335791443	16.7676767676768	10.5050505050505	106.2	0.37818287037037	9.311706
ID26	2017	O	331	6.38671296296296	7	0	2.07944154167984	0	61	7.81024967590665	13.8321995464853	16.7800453514739	109.2	0.386712962962963	9.411706
ID26	2017	O	332	7.67109953703704	12	0	2.56494935746154	0	65	8.06225774829855	13.1313131313131	70.9090909090909	106.2	0.671099537037037	7.111706
ID26	2017	O	332	7.42679398148148	67	4	4.21950770517611	1.6094379124341	172	13.114877048604	36.2869198312236	0.421940928270042	106.2	0.426793981481481	9.911706
ID26	2017	O	329	4.59415509259259	19	3	2.99573227355399	1.38629436111989	121	11	28.0092592592593	55.787037037037	115.2	0.594155092592593	7.111706
ID26	2017	O	331	6.35197916666667	26	0	3.29583686600433	0	55	7.41619848709566	10.7421875	1.5625	109.2	0.351979166666667	8.811706
ID26	2017	O	332	7.6190162037037	72	0	4.29045944114839	0	296	17.2046505340853	60.1626016260163	2.23577235772358	106.2	0.619016203703704	7.211706
ID26	2017	O	332	7.67457175925926	10	2	2.39789527279837	1.09861228866811	107	10.3440804327886	20.9803921568627	38.4313725490196	106.2	0.674571759259259	7.111706
ID26	2017	O	331	6.57488425925926	42	1	3.76120011569356	0.693147180559945	76	8.71779788708135	12.9692832764505	68.259385665529	109.2	0.574884259259259	8.711706
ID26	2017	O	328	3.40591435185185	19	35	2.99573227355399	3.58351893845611	214	14.6287388383278	39.8510242085661	14.1527001862197	118.2	0.405914351851852	7.911706
ID26	2017	O	331	6.56446759259259	53	0	3.98898404656427	0	105	10.2469507659596	17.2413793103448	31.8555008210181	109.2	0.564467592592593	9.111706
ID26	2017	O	334	9.57730324074074	19	1	2.99573227355399	0.693147180559945	57	7.54983443527075	11.6089613034623	35.234215885947	100.2	0.577303240740741	6.211706
ID26	2017	O	328	3.39202546296296	18	26	2.94443897916644	3.29583686600433	163	12.7671453348037	32.6	61.6	118.2	0.392025462962963	7.911706
ID26	2017	O	329	4.55944444444444	12	0	2.56494935746154	0	97	9.8488578017961	18.4060721062619	42.8842504743833	115.2	0.559444444444444	7.311706
ID26	2017	O	331	6.66863425925926	23	2	3.17805383034795	1.09861228866811	198	14.0712472794703	37.7142857142857	10.4761904761905	109.2	0.668634259259259	7.611706
ID15	2016	L	326	2.58761574074074	2	72	1.09861228866811	4.29045944114839	193	13.8924439894498	50.6561679790026	26.509186351706	141.516665833333	0.587615740740741	6.4
ID15	2016	L	326	2.62928240740741	4	1	1.6094379124341	0.693147180559945	48	6.92820323027551	13.8728323699422	12.1387283236994	141.516665833333	0.629282407407407	6.5
ID15	2016	L	326	2.58413194444444	4	0	1.6094379124341	0	76	8.71779788708135	20.7650273224044	3.82513661202186	141.516665833333	0.584131944444444	6.4
ID15	2016	L	326	2.59107638888889	191	1	5.25749537202778	0.693147180559945	251	15.8429795177549	60.4819277108434	3.13253012048193	141.516665833333	0.591076388888889	6.4
ID15	2016	L	328	4.46865740740741	4	16	1.6094379124341	2.83321334405622	112	10.5830052442584	33.2344213649852	56.0830860534125	132.9499975	0.468657407407407	5.3
ID15	2016	L	328	4.46518518518519	8	12	2.19722457733622	2.56494935746154	154	12.4096736459909	46.1077844311377	55.9880239520958	132.9499975	0.465185185185185	5.3
ID15	2016	L	326	2.62233796296296	235	1	5.46383180502561	0.693147180559945	290	17.0293863659264	61.3107822410148	12.262156448203	141.516665833333	0.622337962962963	6.5
ID15	2016	L	326	2.6119212962963	16	6	2.83321334405622	1.94591014905531	158	12.5698050899765	43.4065934065934	0.824175824175824	141.516665833333	0.611921296296296	6.7
ID15	2016	L	326	2.63275462962963	2	4	1.09861228866811	1.6094379124341	69	8.30662386291807	18.1578947368421	16.3157894736842	141.516665833333	0.63275462962963	6.5
ID15	2016	L	326	2.61539351851852	205	0	5.32787616878958	0	344	18.5472369909914	74.6203904555314	2.38611713665944	141.516665833333	0.615393518518519	6.5
ID15	2016	L	328	4.46170138888889	15	0	2.77258872223978	0	128	11.3137084989848	37.4269005847953	59.6491228070175	132.9499975	0.461701388888889	5.3
ID15	2016	L	328	4.45822916666667	89	7	4.49980967033027	2.07944154167984	221	14.8660687473185	53.5108958837772	75.544794188862	132.9499975	0.458229166666667	5.3
ID15	2016	L	326	2.60844907407407	2	7	1.09861228866811	2.07944154167984	136	11.6619037896906	40.117994100295	1.76991150442478	141.516665833333	0.608449074074074	6.7
ID15	2016	L	326	2.62581018518518	9	3	2.30258509299405	1.38629436111989	110	10.4880884817015	27.9187817258883	25.6345177664975	141.516665833333	0.625810185185185	6.5
ID19	2017	E	301	3.42899305555556	0	1	0	0.693147180559945	26	5.09901951359278	9.88593155893536	4.56273764258555	159.933333333333	0.428993055555556	16.411706
ID19	2017	E	305	7.47527777777778	5	20	1.79175946922805	3.04452243772342	190	13.7840487520902	42.3162583518931	0.22271714922049	147.8	0.475277777777778	15.911706
ID19	2017	E	301	3.44288194444444	5	0	1.79175946922805	0	83	9.1104335791443	28.5223367697594	9.96563573883162	159.933333333333	0.442881944444444	16.411706
ID19	2017	E	305	7.50305555555556	22	2	3.13549421592915	1.09861228866811	80	8.94427190999916	15.4440154440154	61.3899613899614	147.8	0.503055555555556	15.811706
ID19	2017	E	301	3.44635416666667	7	50	2.07944154167984	3.93182563272433	187	13.6747943311773	52.3809523809524	6.1624649859944	159.933333333333	0.446354166666667	16.411706
ID19	2017	E	300	2.47577546296296	115	0	4.75359019110636	0	313	17.6918060129541	60.3082851637765	16.5703275529865	162.966666666667	0.475775462962963	18.611706
ID19	2017	E	305	7.50652777777778	57	3	4.06044301054642	1.38629436111989	149	12.2065556157337	37.34335839599	23.3082706766917	147.8	0.506527777777778	15.811706
ID19	2017	E	305	7.49958333333333	44	22	3.80666248977032	3.13549421592915	135	11.6189500386223	27.7207392197125	73.305954825462	147.8	0.499583333333333	15.811706
ID19	2017	E	303	5.67180555555556	5	0	1.79175946922805	0	80	8.94427190999916	23.3918128654971	0.584795321637427	153.866666666667	0.671805555555556	12.211706
ID19	2017	E	305	7.40930555555556	52	4	3.97029191355212	1.6094379124341	183	13.5277492584687	60	15.0819672131148	147.8	0.409305555555556	16.711706
ID19	2017	E	302	4.53796296296296	5	31	1.79175946922805	3.46573590279973	138	11.7473401244707	36.1256544502618	0	156.9	0.537962962962963	15.511706
ID19	2017	E	302	4.54489583333333	48	16	3.89182029811063	2.83321334405622	215	14.6628782986152	49.5391705069124	4.60829493087558	156.9	0.544895833333333	15.511706
ID19	2017	E	302	4.45114583333333	46	2	3.85014760171006	1.09861228866811	119	10.9087121146357	22.1189591078067	1.11524163568773	156.9	0.451145833333333	16.011706
ID19	2017	E	302	4.54142361111111	20	4	3.04452243772342	1.6094379124341	153	12.369316876853	38.5390428211587	0	156.9	0.541423611111111	15.511706
ID19	2017	E	302	4.45461805555556	43	26	3.78418963391826	3.29583686600433	200	14.142135623731	34.5423143350604	13.6442141623489	156.9	0.454618055555556	16.011706
ID19	2017	E	303	5.65791666666667	141	28	4.95582705760126	3.36729582998647	377	19.4164878389476	84.7191011235955	1.57303370786517	153.866666666667	0.657916666666667	12.211706
ID19	2017	E	301	3.3769212962963	45	30	3.8286413964891	3.43398720448515	141	11.8743420870379	38.5245901639344	0	159.933333333333	0.376921296296296	16.011706
ID19	2017	E	301	3.3734375	61	0	4.12713438504509	0	112	10.5830052442584	37.7104377104377	0	159.933333333333	0.3734375	16.011706
ID19	2017	E	302	4.48586805555556	36	4	3.61091791264422	1.6094379124341	118	10.8627804912002	23.9350912778905	0.202839756592292	156.9	0.485868055555556	16.111706
ID19	2017	E	300	2.50356481481481	10	0	2.39789527279837	0	20	4.47213595499958	5.97014925373134	3.28358208955224	162.966666666667	0.503564814814815	18.411706
ID19	2017	E	301	3.43247685185185	3	0	1.38629436111989	0	45	6.70820393249937	16.6051660516605	0	159.933333333333	0.432476851851852	16.411706
ID19	2017	E	301	3.45677083333333	2	5	1.09861228866811	1.79175946922805	79	8.88819441731559	29.811320754717	0	159.933333333333	0.456770833333333	16.611706
ID19	2017	E	301	3.46372685185185	3	1	1.38629436111989	0.693147180559945	124	11.13552872566	46.4419475655431	29.5880149812734	159.933333333333	0.463726851851852	16.611706
ID19	2017	E	305	7.4475	14	5	2.70805020110221	1.79175946922805	119	10.9087121146357	23.6111111111111	3.57142857142857	147.8	0.4475	16.611706
ID19	2017	E	301	3.42553240740741	5	0	1.79175946922805	0	44	6.6332495807108	14.1025641025641	0.961538461538462	159.933333333333	0.425532407407407	16.311706
ID19	2017	E	302	4.46850694444444	34	10	3.55534806148941	2.39789527279837	192	13.856406460551	33.7434094903339	86.2917398945518	156.9	0.468506944444444	16.011706
ID19	2017	E	305	7.47180555555556	6	12	1.94591014905531	2.56494935746154	179	13.3790881602597	39.514348785872	0	147.8	0.471805555555556	15.911706
ID19	2017	E	301	3.41510416666667	2	4	1.09861228866811	1.6094379124341	61	7.81024967590665	22.1014492753623	0.72463768115942	159.933333333333	0.415104166666667	16.311706
ID19	2017	E	301	3.4359375	6	0	1.94591014905531	0	54	7.34846922834953	18.4931506849315	0	159.933333333333	0.4359375	16.411706
ID19	2017	E	305	7.41278935185185	12	1	2.56494935746154	0.693147180559945	148	12.1655250605964	40.6593406593407	12.0879120879121	147.8	0.412789351851852	16.711706
ID19	2017	E	301	3.41164351851852	1	27	0.693147180559945	3.3322045101752	100	10	34.4827586206897	0.344827586206897	159.933333333333	0.411643518518518	16.311706
ID19	2017	E	304	6.60299768518519	90	14	4.51085950651685	2.70805020110221	191	13.8202749610853	73.7451737451737	5.79150579150579	150.833333333333	0.602997685185185	16.511706
ID19	2017	E	302	4.4928125	60	13	4.11087386417331	2.63905732961526	198	14.0712472794703	42.0382165605096	0.636942675159236	156.9	0.4928125	15.911706
ID19	2017	E	302	4.53447916666667	6	53	1.94591014905531	3.98898404656427	121	11	30.1745635910224	0	156.9	0.534479166666667	15.511706
ID19	2017	E	305	7.49611111111111	57	4	4.06044301054642	1.6094379124341	101	10.0498756211209	20.6122448979592	41.0204081632653	147.8	0.496111111111111	15.811706
ID19	2017	E	300	2.50009259259259	5	10	1.79175946922805	2.39789527279837	80	8.94427190999916	26.2295081967213	0	162.966666666667	0.500092592592593	18.411706
ID19	2017	E	303	5.66138888888889	151	53	5.02388052084628	3.98898404656427	398	19.94993734326	85.042735042735	5.55555555555556	153.866666666667	0.661388888888889	12.211706
ID19	2017	E	302	4.47892361111111	43	2	3.78418963391826	1.09861228866811	110	10.4880884817015	19.7486535008977	67.5044883303411	156.9	0.478923611111111	16.111706
ID19	2017	E	305	7.41625	4	3	1.6094379124341	1.38629436111989	177	13.3041346956501	48.3606557377049	6.28415300546448	147.8	0.41625	16.711706
ID19	2017	E	305	7.45791666666667	36	29	3.61091791264422	3.40119738166216	220	14.8323969741913	46.4135021097046	9.91561181434599	147.8	0.457916666666667	16.311706
ID19	2017	E	305	7.52623842592593	18	8	2.94443897916644	2.19722457733622	109	10.4403065089106	23.4408602150538	3.2258064516129	147.8	0.526238425925926	15.511706
ID19	2017	E	301	3.43940972222222	3	1	1.38629436111989	0.693147180559945	32	5.65685424949238	10.958904109589	0	159.933333333333	0.439409722222222	16.411706
ID19	2017	E	302	4.48934027777778	38	3	3.66356164612965	1.38629436111989	165	12.8452325786651	35.3319057815846	6.20985010706638	156.9	0.489340277777778	16.111706
ID19	2017	E	301	3.48802083333333	28	42	3.36729582998647	3.76120011569356	278	16.6733320005331	65.7210401891253	75.4137115839244	159.933333333333	0.488020833333333	16.811706
ID19	2017	E	305	7.45444444444444	21	2	3.09104245335832	1.09861228866811	104	10.1980390271856	21.2244897959184	2.24489795918367	147.8	0.454444444444444	16.311706
ID19	2017	E	305	7.47875	8	51	2.19722457733622	3.95124371858143	153	12.369316876853	32.1428571428571	1.26050420168067	147.8	0.47875	15.911706
ID19	2017	E	302	4.47197916666667	27	2	3.3322045101752	1.09861228866811	110	10.4880884817015	21.1538461538462	53.8461538461538	156.9	0.471979166666667	16.111706
ID19	2017	E	300	2.51049768518519	6	0	1.94591014905531	0	70	8.36660026534076	23.2558139534884	1.66112956810631	162.966666666667	0.510497685185185	18.111706
ID19	2017	E	302	4.51365740740741	22	5	3.13549421592915	1.79175946922805	129	11.3578166916005	24.202626641651	0.75046904315197	156.9	0.513657407407407	15.611706
ID19	2017	E	302	4.50322916666667	21	2	3.09104245335832	1.09861228866811	136	11.6619037896906	26.984126984127	1.78571428571429	156.9	0.503229166666667	15.911706
ID19	2017	E	305	7.53665509259259	48	25	3.89182029811063	3.25809653802148	213	14.5945195193264	42.685370741483	26.8537074148297	147.8	0.536655092592593	15.411706
ID19	2017	E	301	3.36881944444444	36	5	3.61091791264422	1.79175946922805	118	10.8627804912002	32.4175824175824	0.274725274725275	159.933333333333	0.368819444444444	16.011706
ID19	2017	E	302	4.44420138888889	28	6	3.36729582998647	1.94591014905531	160	12.6491106406735	28.0701754385965	2.63157894736842	156.9	0.444201388888889	15.611706
ID19	2017	E	305	7.48916666666667	28	0	3.36729582998647	0	62	7.87400787401181	12.133072407045	3.32681017612524	147.8	0.489166666666667	15.911706
ID19	2017	E	302	4.5275462962963	15	25	2.77258872223978	3.25809653802148	116	10.770329614269	23.8683127572016	1.02880658436214	156.9	0.527546296296296	15.611706
ID19	2017	E	302	4.5240625	24	22	3.2188758248682	3.13549421592915	181	13.4536240470737	40.1330376940133	1.77383592017738	156.9	0.5240625	15.611706
ID19	2017	E	300	2.50702546296296	1	0	0.693147180559945	0	43	6.557438524302	12.9909365558912	1.81268882175227	162.966666666667	0.507025462962963	18.411706
ID19	2017	E	302	4.52059027777778	11	7	2.484906649788	2.07944154167984	128	11.3137084989848	26.0692464358452	2.85132382892057	156.9	0.520590277777778	15.611706
ID19	2017	E	305	7.5227662037037	3	2	1.38629436111989	1.09861228866811	80	8.94427190999916	20.997375328084	4.1994750656168	147.8	0.522766203703704	15.511706
ID19	2017	E	305	7.54707175925926	9	6	2.30258509299405	1.94591014905531	118	10.8627804912002	28.921568627451	4.16666666666667	147.8	0.547071759259259	15.411706
ID19	2017	E	302	4.4962962962963	29	9	3.40119738166216	2.30258509299405	178	13.3416640641263	37.8723404255319	0	156.9	0.496296296296296	15.911706
ID19	2017	E	301	3.49149305555556	26	12	3.29583686600433	2.56494935746154	227	15.0665191733194	49.2407809110629	53.1453362255965	159.933333333333	0.491493055555556	17.011706
ID19	2017	E	301	3.39427083333333	17	0	2.89037175789616	0	176	13.2664991614216	69.8412698412698	0.396825396825397	159.933333333333	0.394270833333333	16.111706
ID19	2017	E	301	3.4081712962963	22	19	3.13549421592915	2.99573227355399	75	8.66025403784439	29.7619047619048	0	159.933333333333	0.408171296296296	16.311706
ID19	2017	E	300	2.46188657407407	62	10	4.14313472639153	2.39789527279837	194	13.9283882771841	42.2657952069717	31.5904139433551	162.966666666667	0.461886574074074	18.411706
ID19	2017	E	301	3.41858796296296	1	31	0.693147180559945	3.46573590279973	66	8.12403840463596	23.321554770318	0	159.933333333333	0.418587962962963	16.311706
ID19	2017	E	302	4.46503472222222	42	6	3.76120011569356	1.94591014905531	91	9.53939201416946	16.5755919854281	80.8743169398907	156.9	0.465034722222222	16.011706
ID19	2017	E	300	2.47924768518519	77	12	4.35670882668959	2.56494935746154	218	14.7648230602334	67.9127725856698	0	162.966666666667	0.479247685185185	18.611706
ID19	2017	E	300	2.46883101851852	24	21	3.2188758248682	3.09104245335832	172	13.114877048604	34.5381526104418	28.1124497991968	162.966666666667	0.468831018518518	18.611706
ID19	2017	E	305	7.49263888888889	22	52	3.13549421592915	3.97029191355212	104	10.1980390271856	21.3991769547325	16.8724279835391	147.8	0.492638888888889	15.811706
ID19	2017	E	300	2.4966087962963	153	0	5.03695260241363	0	234	15.2970585407784	69.4362017804154	0	162.966666666667	0.496608796296296	18.411706
ID19	2017	E	305	7.44402777777778	15	1	2.77258872223978	0.693147180559945	77	8.77496438739212	15.650406504065	21.7479674796748	147.8	0.444027777777778	16.611706
ID19	2017	E	302	4.53100694444444	18	2	2.94443897916644	1.09861228866811	124	11.13552872566	26.4392324093817	0	156.9	0.531006944444444	15.611706
ID19	2017	E	305	7.5540162037037	11	24	2.484906649788	3.2188758248682	150	12.2474487139159	35.9712230215827	23.7410071942446	147.8	0.554016203703704	15.311706
ID19	2017	E	301	3.39079861111111	46	11	3.85014760171006	2.484906649788	140	11.8321595661992	53.8461538461538	0.384615384615385	159.933333333333	0.390798611111111	16.111706
ID19	2017	E	301	3.50190972222222	59	1	4.0943445622221	0.693147180559945	191	13.8202749610853	43.4090909090909	7.5	159.933333333333	0.501909722222222	17.011706
ID19	2017	E	305	7.46138888888889	13	12	2.63905732961526	2.56494935746154	81	9	17.1247357293869	9.93657505285412	147.8	0.461388888888889	16.311706
[truncated: 4,610 more rows]
